# Supplementary material for: CD36 enrichment in HER2-positive mesenchymal stem cells drives therapy refractoriness in breast cancer
Source: J Exp Clin Cancer Res. 2025 Jan 20;44:19. doi: 10.1186/s13046-025-03276-z (PMC11744895; doi:10.1186/s13046-025-03276-z)
Supplement: Supplementary file 2 — Supplementary Material 2 [file 13046_2025_3276_MOESM2_ESM.xlsx]

## Sheet: GO-BP_lipid
Supplementary Table S1. Geneset used in fGSEA analysis
GOBP_VERY_LONG_CHAIN_FATTY_ACID_METABOLIC_PROCESS	GOBP_FATTY_ACID_ALPHA_OXIDATION	GOBP_LONG_CHAIN_FATTY_ACID_METABOLIC_PROCESS	GOBP_LIPID_HYDROXYLATION	GOBP_OLIGOSACCHARIDE_LIPID_INTERMEDIATE_BIOSYNTHETIC_PROCESS	GOBP_N_TERMINAL_PROTEIN_LIPIDATION	GOBP_C_TERMINAL_PROTEIN_LIPIDATION	GOBP_LIPID_METABOLIC_PROCESS	GOBP_FATTY_ACID_METABOLIC_PROCESS	GOBP_FATTY_ACID_BIOSYNTHETIC_PROCESS	GOBP_FATTY_ACID_BETA_OXIDATION	GOBP_UNSATURATED_FATTY_ACID_BIOSYNTHETIC_PROCESS	GOBP_NEUTRAL_LIPID_METABOLIC_PROCESS	GOBP_TRIGLYCERIDE_METABOLIC_PROCESS	GOBP_MEMBRANE_LIPID_METABOLIC_PROCESS	GOBP_PHOSPHOLIPID_METABOLIC_PROCESS	GOBP_GLYCEROPHOSPHOLIPID_METABOLIC_PROCESS	GOBP_SPHINGOLIPID_METABOLIC_PROCESS	GOBP_GLYCOSPHINGOLIPID_METABOLIC_PROCESS	GOBP_GLYCOSPHINGOLIPID_BIOSYNTHETIC_PROCESS	GOBP_LIPID_BIOSYNTHETIC_PROCESS	GOBP_PHOSPHOLIPID_BIOSYNTHETIC_PROCESS	GOBP_FATTY_ACID_CATABOLIC_PROCESS	GOBP_GLYCOLIPID_BIOSYNTHETIC_PROCESS	GOBP_PHOSPHOLIPID_CATABOLIC_PROCESS	GOBP_FATTY_ACID_OMEGA_OXIDATION	GOBP_REGULATION_OF_LONG_CHAIN_FATTY_ACID_IMPORT_ACROSS_PLASMA_MEMBRANE	GOBP_REGULATION_OF_TRIGLYCERIDE_BIOSYNTHETIC_PROCESS	GOBP_POSITIVE_REGULATION_OF_TRIGLYCERIDE_BIOSYNTHETIC_PROCESS	GOBP_LIPID_LOCALIZATION	GOBP_REGULATION_OF_LIPID_STORAGE	GOBP_POSITIVE_REGULATION_OF_LIPID_STORAGE	GOBP_NEGATIVE_REGULATION_OF_LIPID_STORAGE	GOBP_REGULATION_OF_SEQUESTERING_OF_TRIGLYCERIDE	GOBP_POSITIVE_REGULATION_OF_SEQUESTERING_OF_TRIGLYCERIDE	GOBP_NEGATIVE_REGULATION_OF_SEQUESTERING_OF_TRIGLYCERIDE	GOBP_REGULATION_OF_TRIGLYCERIDE_CATABOLIC_PROCESS	GOBP_NEGATIVE_REGULATION_OF_TRIGLYCERIDE_CATABOLIC_PROCESS	GOBP_POSITIVE_REGULATION_OF_TRIGLYCERIDE_CATABOLIC_PROCESS	GOBP_FATTY_ACID_TRANSPORT	GOBP_LONG_CHAIN_FATTY_ACID_TRANSPORT	GOBP_LONG_CHAIN_FATTY_ACID_IMPORT_ACROSS_PLASMA_MEMBRANE	GOBP_PHOSPHOLIPID_TRANSPORT	GOBP_AMINOPHOSPHOLIPID_TRANSPORT	GOBP_LIPID_CATABOLIC_PROCESS	GOBP_PLASMA_MEMBRANE_PHOSPHOLIPID_SCRAMBLING	GOBP_REGULATION_OF_LIPID_METABOLIC_PROCESS	GOBP_REGULATION_OF_FATTY_ACID_METABOLIC_PROCESS	GOBP_FATTY_ACID_ELONGATION_SATURATED_FATTY_ACID	GOBP_GALACTOLIPID_METABOLIC_PROCESS
ACOT2	SLC25A17	ACOT8	CYP1A1	ALG3	NMT1	ATG7	ACOT8	ACOT8	MIR548P	ACOT8	PIBF1	MIR548P	MIR548P	PIGK	PLA2G4B	PLA2G4B	CERT1	NEU3	A3GALT2	ACOT8	PLA2G4B	ACOT8	PIGK	PLA2G4B	ADH4	AKT1	MIR548P	NR1H3	MIR301B	NR1H3	PLIN3	NR1H3	PLIN3	PLIN3	OSBPL8	APOA5	GPLD1	APOA5	SLC25A13	SLC27A5	SLC27A5	ATP9A	ATP8A1	ACOT8	XKR4	WASHC1	MIR548P	ELOVL2	GALC
SLC27A5	ILVBL	PLA2G4B	CYP3A7	NUS1	PPM1A	WIPI2	PLA2G4B	PLA2G4B	NR1H3	ACAA2	PTGES3	NR1H3	NR1H3	CERT1	PIGK	PIGK	ABCA8	A3GALT2	ST6GALNAC3	PLA2G4B	PIGK	ACAA2	PYURF	PNPLA6	ADH5	AKT2	NR1H3	CTDNEP1	NR1H3	PLIN3	EHD1	CES1	OSBPL8	OSBPL11	ABHD5	AADAC	APOC3	AADAC	SLC25A17	SLC27A4	AKT1	CERT1	TMEM30B	PLA2G4B	ANO4	MIR548P	NR1H3	ELOVL5	PNLIPRP2
SLC27A4	SLC27A2	PTGES3	CYP2C8	ALG10B	PPM1B	GPLD1	PIGK	MIR548P	PIBF1	ECI2	PRXL2B	AVIL	CETP	PYURF	NR1H3	NR1H3	RACK1	NEU4	B4GALNT1	PIGK	PYURF	ECI2	A3GALT2	PLA2G4E	ADH7	ACSL1	FITM2	CNEP1R1	ATP9A	CES1	OSBPL11	OSBPL8	OSBPL11	CIDEA	PPARA	DAGLB	PLIN5	DAGLB	UNC13B	SLC27A3	AKT2	ABCA7	ATP11B	LRCOL1	ANO6	NR1H3	PIBF1	ELOVL1	GBA3
SLC27A2	ALDH3A2	ACOT2	CYP2E1	DPAGT1	HHATL	IRGM	WASHC1	NR1H3	ERLIN1	SLC25A17	EDN1	CETP	SLC27A5	ABCA8	PYURF	PYURF	PEMT	ABCA2	ST6GALNAC4	SDR42E2	LPCAT3	SLC25A17	PIGU	ENPP6	CYP24A1	ACSL5	SIK1	GPLD1	CERT1	EHD1	CIDEA	CRP	CIDEA	PLIN2	PPARG	FGF21	PIK3CG	FGF21	ARL6IP5	SLC27A2	ACSL1	ATP8A1	ATP11A	CDK4	XKR6	LPCAT3	ERLIN1	ELOVL4	UGT8
ACOT4	HACL1	SLC27A5	CYP3A4	ALG14	MAP6D1	ATG12	SDR42E2	LYPLA1	PTGES3	SLC27A2	EDN2	SLC27A5	PLAAT3	RACK1	LPCAT3	LPCAT3	SPTLC1	ESYT1	ST8SIA5	MIR548P	ABCA8	CEL	PIGN	ABHD16B	CYP4V2	THBS1	CTDNEP1	SLC27A1	LPCAT3	OSBPL8	PLIN2	TTC39B	PLIN2	FITM2	PNPLA2	GPLD1	SORL1	APOA1	GIPC1	PLIN2	SLC27A1	NPC2	ATP11C	ACAA2	ANO9	CDK4	PPARGC1A	ELOVL6	FA2H
HACD2	PEX13	SLC27A4	CYP3A5	DOLK	NMT2	ATG5	MIR548P	ACAA2	LIAS	CPT1C	ABCD1	ABHD2	MGLL	PEMT	ABCA8	BPNT1	CEL	ST6GALNAC3	ST6GALNAC6	NR1H3	CEPT1	ILVBL	ST6GALNAC3	ABHD12B		IRS2	CNEP1R1	LDLR	SLC25A13	OSBPL11	FITM2	ASXL1	FITM2	FITM1		APOA1		APOA4	CPLX1	CPT1A	ACSL5	PRELID3A	ATP8A2	ECI2	XKR7	ZMPSTE24	ERLIN2	ELOVL7	B4GALT3
ABCD1	PHYH	SLC27A3	CYP4A22	ALG6			LRCOL1	ECI2	ABHD2	CNR1	FABP5	PLAAT3	MOGAT1	ST3GAL6	BPNT1	CEPT1	CERS1	GALC	ST8SIA6	CERT1	CDS1	SLC27A4	B4GALNT1	PLBD2			GPLD1	MIR29B1	PLIN3	CIDEA	FITM1	ABCA1	FITM1	APOC4		APOA4		APOC2	SLC27A5	CPT1B	SLC2A1	CETP	ATP8B1	SLC25A17	FASLG	STUB1	TREX1	ELOVL3	B3GALT2
ACSL1	HAO1	SLC27A2		ALG11			NR1H3	PIBF1	ERLIN2	CPT1A	DAGLB	LYPLA2	APOA5	SPTLC1	CEPT1	CDS1	NEU3	B4GALNT1	ST8SIA3	PYURF	PEMT	SLC27A2	GBGT1	NAPEPLD			SLC27A1	PLIN5	ABCC4	PLIN2	VSTM2A	IL6	APOC4	LPL		APOC2		ABHD5	SLC27A4	CPT2	THBS1	XKR4	TMEM30A	CEL	PLSCR5	ABCA7	APOA5		B3GALT1
ABCD2	PECR	ACOT7		MVD			GPC6	SLC25A17	ACOT7	CPT1B	ABCD2	MGLL	FITM2	CEL	CDS1	PEMT	SERINC3	SUMF2	A4GALT	LPCAT3	CDIPT	ABHD2	ST6GALNAC4	INPP5F			LDLR	SREBF1	SIGMAR1	FITM2	HILPDA	ITGAV	LPL	PLIN5		APOC3		PNPLA2	SLC27A3	PROCA1	IRS2	OSBPL5	SCARB2	CES1	XKR5	RACK1	CNR1		GAL3ST1
ACSBG1		MGLL		ALG1			CERT1	CEL	MGLL	CPT2	SIRT1	MOGAT1	AADAC	CERS1	PEMT	CDIPT	DEGS2	GBA	PRKAA1	DHRS9	AGPAT1	CPT1C	PGAP2	PLA2G15			MIR29B1	NR1H2	ABCA7	CPT1A	ACACB	ITGB3	PLIN5			PLIN5			SLC27A2	ACE	CD36	OSBPL8		NEU3	XKR9	VAV3	CPT1A
ACSL6		CYP2U1		DOLPP1			PYURF	ERLIN1	ACSM1	CRAT	ALOX12	APOA5	CPS1	NEU3	CDIPT	AGPAT1	ZPBP2	ST6GALNAC4	ST3GAL1	CDK4	AGPAT2	CNR1	PIGW	PLA2G4F			MIR30C1	DGAT2	ABCA10	CRP	APOB	LEP	ABHD5			ABHD5			PRAF2	DRD2		OSBPL10		CYP46A1	P2RX7	PIBF1	ERFE
TECRL		ACSM1		ALG8			LPCAT3	CES1	APOA5	ECI1	ALOX15	FITM2	CPT1A	SERINC3	AGPAT1	AGPAT2	SPNS2	GLA	ST3GAL2	ABCA8	PMVK	CPT1A	ST8SIA5	ABHD12			PLIN5	MFSD2A	ABCA9	TTC39B	APOC4	MIR146A	PPARA			PIK3CG			HRH3	DRD3		APOA5		PNPLA6	ANO7	CARM1	CYP7A1
SLC27A6		ACOT4		ALG12			DHRS9	PTGES3	ACOT4	DECR1	ALOX15B	AADAC	GPAT4	DEGS2	AGPAT2	CETP	ACER1	GLB1	ST8SIA1	CEPT1	STARD10	CPT1B	ST6GALNAC6	SMPDL3B			FBXW7	RGN	ABCA8	FITM1	LPL	NFKBIA	PPARG			PNPLA2			SLC22A9	DRD4		ANO4		ILVBL	PLSCR1	NCOA2	AKT1
ACAA1		ACSM2A		SRD5A3			CDK4	PPARGC1A	ACSM2A	ECH1	PLA2G4F	CPS1	SERPINA12	ZPBP2	PMVK	STARD10	CYP4F22	GM2A	UGCG	RACK1	CHAT	CPT2	ST8SIA6	ANGPTL3			SREBF1	SCARB1	ATP8A1	ASXL1	MIR10B	ABHD5	PNPLA2			SORL1			PLIN2	EPRS1		SCP2D1		SLC27A4	XKR8	NPC2	AKT2
HSD17B4		CPT1A		ALG9			ALG3	ACOT2	PRXL2B	ECHS1	DECR2	CPT1A	LIPI	SPNS2	CETP	MTMR11	A3GALT2	SUMF1	UGT8	CDS1	PLAAT3	CRAT	ST8SIA3	PLA2G4D			THRSP		CDS1	ABCA1	MIR144	PPARA							ADORA1	AKT1		ATP8B3		SLC27A2	PLSCR2	SORBS1	ABCD1
HACD4		CPT2		ALG13			DHRS2	HTD2	ACSM6	EHHADH	HPGDS	GPAT4	SIK1	ACER1	STARD10	PNPLA6	NEU4	ST8SIA5	ST8SIA4	PEMT	CHKA	ECI1	SCCPDH	GDPD1			C3		SLC25A17	VSTM2A	MIR34A	PPARD							ADORA2A	AKT2		PRELID2		ABHD2	PLSCR3	ERLIN1	FABP1
ACOX1		ACSM6		DHDDS			ZMPSTE24	ILVBL	LIPI	AKT1	ANXA1	DGKK	PNPLA5	CYP4F22	MTMR11	SERINC3	SGPP2	HEXA	FA2H	CDIPT	CHKB	DECR1	PIGP	APOA2			NR1H2		UNC13B	SIRT1	PLIN5	PPARG							CPT1A	ABCD1		TMEM30B		PLAAT3	PLSCR4	PMVK	FABP3
HACD3		CYP1A1		ALG10			STUB1	SLC27A5	CYP1A1	AKT2	IL1B	ABHD16B	GPAT2	A3GALT2	PNPLA6	P3R3URF	SAMD8	HEXB	ST8SIA2	ACAA2	CHP1	MMAA	PIGT	ENPP7			DGAT2		NCOA2	HILPDA	MSR1	PNPLA2							CPT1B	FABP4		DBI		PLCD3	ANO3	CES1	FABP5
ELOVL2		CYP1A2		ALG2			ABCA7	SLC27A4	CYP1A2	ETFA	FADS1	SERPINA12	CYP2E1	PIGU	SERINC3	CHAT	CSNK1G2	ST6GALNAC6	ST6GALNAC5	PIBF1	PTPMT1	ABHD3	PIGA	APOC1			MFSD2A		ARL6IP5	ACACB	NFKB1	PTPN2							CPT2	FABP1		ABCA1		LYPLA2	SLC4A1	AVIL	TYSND1
ABCD3		CYP1B1		RFT1			ABCA8	SLC27A3	CYP2C8	ETFB	FADS3	ABHD12B	NKX2-3	NEU4	P3R3URF	PLAAT3	PPM1L	ST8SIA6	B4GALT3	AGPAT1	NUS1	ECH1	PIGC	IDH1			RGN		CEL	APOB	ASXL2	TNF							PROCA1	FABP3		ANO6		MGLL	TRPC5	CGA	ABCD2
ABCD4		CYP2A6		MPDU1			BPNT1	SLC27A2	CYP2C9	ETFDH	MIR132	LIPI	LIPH	SGPP2	CHAT	CHKA	SPTSSB	ENPP7	B3GALT4	AGPAT2	CLN3	ECHS1	PIGF	APOC2			SCARB1		NPC2	APOC4	SREBF2	NR1H2							ERFE	FABP5		ABCA3		CIDEA		PPARGC1A	SCAP
PEX2		CYP2A7					CEPT1	LIAS	CYP2D6	ABCD1	MIR204	SIK1	FABP4	SAMD8	PLAAT3	CHKB	SGMS2	ITGB8	B3GALT2	SPTLC1	SLC44A3	EHHADH	PIGH	PNPLA7					SLCO1B1	IL6	C3	ABCG1							CYP4A11	ACSL1		ATP10B		APOA5		GLIPR1	WDTC1
ELOVL5		CYP2A13					RACK1	ABHD2	CYP2E1	FABP1	MIF	PNPLA5	FABP1	CSNK1G2	CHKA	CHRM5	SPTSSA	KIT	B3GALT1	SORBS1	FITM2	AKT1	A4GALT	LDLR					PRELID3A	ITGAV	NR1H2								SLC5A8	ACSL3		ATP11B		PNLIPRP3		ERLIN2	SIRT4
ACOT1		CYP2B6					CDS1	AKR1C4	CYP3A4	TYSND1	PLA2G3	GPAT2	FABP2	PPM1L	CHKB	PHB2	ABCA2	ARSA	ST3GAL5	ERLIN1	PIGU	AKT2	DPM3	LIPC					CES1	ITGB3	ZC3H12A								ACE	ABCD2		ATP11A		CLPS		CHP1	SIRT1
ELOVL1		CYP2C19					PEMT	ERLIN2	CYP7A1	ABCD2	PNPLA8	CYP2E1	FABP3	CYP1B1	CHP1	OSBPL5	HACD2	STS	LARGE1	PMVK	MBOAT2	ETFA	PIGG	PNPLA8					CETP	LEP	PLA2G10								DRD2	PLA2R1		PITPNB		PLA2G4E		TREX1	MLYCD
CYP4F12		CYP2C8					ST3GAL6	TREX1	ABHD3	MLYCD	PLA2G4A	AWAT2	FABP5	SPTSSB	CHRM5	OSBPL8	CERS3	ASAH1	B4GALT6	CES1	TAMM41	ETFB	PIGX	GDE1					GIPC1	LPL	CD36								DRD3	PLA2G4F		ABCA4		ZPBP2		CHRM5	MTOR
ELOVL4		CYP2C9					CDIPT	CYP4F8	EDN1	AMACR	ELOVL2	NKX2-3	FABP6	SGMS2	PHB2	OSBPL10	CLN8	NAGA	B4GALT5	AVIL	GPAT4	ETFDH	PRKAA1	ENPP2					KDM5B	MIR10B	SCARB1								DRD4	PLA2G2D		ABCA12		ACER1		PHB2	ETFBKMT
ELOVL6		CYP2C18					LYPLA1	LYPLA2	EDN2	MTOR	AVP	DGKA	FABP7	SPTSSA	OSBPL5	PTPMT1	ALDH3B1	NEU1	GAL3ST1	EBP	SAMD8	ABCD1	PIGV	PLA2G4A					CFTR	MIR144	IKBKE								AGTR2	LCN12		PITPNC1		CPT1C		PIK3IP1	GHSR
ELOVL7		CYP2D7					ACAA2	ACOT7	ACSF3	ETFBKMT	AVPR1A	DGKB	ACSL1	ABCA2	OSBPL8	CISH	ALDH3B2	NEU2		CERS1	CSNK2A1	FAAH	GAL3ST2	PLA2G5					STARD10	MIR146A									EDN1	SLC27A6		PRELID1		CNR1		LACTB	GIP
ACOX2		CYP2D6					VAV3	MGLL	LIPH	DECR2	PTGDS	DGKG	ACSL4	HACD2	OSBPL10	APOA5	ALDH3A2	ST8SIA3		PTGES3	CSNK2A2	FABP1	ST3GAL1	PLCG1					CPLX1	MIR34A									CLN8	ANXA1		XKR6		NEU4		C1QTNF2	GSTZ1
ELOVL3		CYP2E1					ECI2	CYP2U1	HACD2	GCDH	PTGIS	DGKH	DAGLB	CERS3	PTPMT1	PLAAT5	PDXDC1	GLTP		CFTR	CSNK2B	TYSND1	ST3GAL2	PLCG2					CFHR4	MEST									EPRS1	PLA2G2E		ATP11C		AADAC		CIDEA	ANXA1
CYP4F2		CYP2F1					PIBF1	ACSM1	EPHX2	MCAT	PTGS1	DGKQ	ATG14	CLN8	CISH	IP6K3	ESYT1	A4GALT		STARD10	PIK3R6	GLYATL2	ST3GAL4	PNLIPRP2					EHD1	PLIN5									AKT1	ACACA		APOA1		ENPP6		APOA5	ACACB
HACD1		CYP2J2					SLC25A17	APOA5	ABCD1	ACAA1	PTGS2	LIPH	LPIN1	ALDH3B1	NUS1	CLN3	SIRT3	CTSA		CGA	LIPI	ALDH3A2	ST8SIA1	SMPD3					STARD3	MSR1									AKT2	ACACB		APOA2		ADORA1		AGAP2	ACADL
TECR		CYP3A4					CARM1	THEM4	FABP5	HSD17B10	ELOVL5	FAAH	DDHD2	ALDH3B2	APOA5	SOCS4	PLA2G15	CLN6		FAXDC2	GPAT2	ABCD2	MPPE1	SMPD4					SLC27A5	NFKB1									ABCD1	APOE		APOA4		CPS1		CLCN2	APOA1
		CYP4A11					NCOA2	ACOT4	ACSL3	HADHA	SCD	FABP4	CTDNEP1	ALDH3A2	PLAAT5	PLA2G4E	PRKD3	SMPD3		CYP46A1	MBOAT1	LPIN1	UGCG	PRKCD					SLC27A4	NFKBIA									FABP4	SLC27A1		ANO9		CPT1A		SERPINA3	APOA4
		FAAH2					CEBPA	ACSM2A	FASN	HADHB	FADS2B	FABP1	SIRT1	PDXDC1	IP6K3	SLC44A3	ALOX12B	PRKAA1		PPARGC1A	DGKA	MLYCD	UGT8	GPCPD1					SLC27A3	ABHD5									FABP1	PLA2G2C		APOC1		CPT1B		PLIN2	APOC1
		AWAT1					AGPAT1	CPT1C	DAGLB	HADH	ELOVL1	FABP2	G6PC	ESYT1	CLN3	PIGU	FUT3	SMPD4		STARD3	DGKB	AMACR	ST8SIA4	ABHD6					SLC27A2	PPARA									FABP3	LCN1		XKR7		CPT2		CCR7	APOC2
		EPHX1					AGPAT2	CNR1	ABCD2	ACACB	ELOVL4	FABP3	PCSK9	SIRT3	SOCS4	TMEM150A	FUT5	PRKCD		SLC27A5	DGKG	PLA2G15	FA2H	SMPD1					AKR1C4	PPARD									FABP5	NMB		APOC2		CRABP1		CNR1	APOC3
		EPHX2					SPTLC1	ADH4	SCAP	HSD17B4	TBXAS1	FABP5	CNEP1R1	PIGN	PLA2G4E	MBOAT2	FUT6	PSAP		SLC27A2	DGKH	MTOR	GAL3ST4	SMPD2					CHKA	PPARG									ACSL1	NTSR1		APOC3		CRAT		FITM2	IL1B
		ABCD1					CEL	PRXL2B	WDTC1	ACADL	MIR766	FABP6	GK5	PLA2G15	SLC44A3	DNAJC19	FUT7	ESYT2		LIAS	DGKQ	ETFBKMT	PGAP1	GDPD3					PRAF2	ASXL2									ACSL3	PLA2G3		APOE		ABHD16B		AADAC	INS
		FAAH					NPC2	ADH5	ACSBG1	ACADM	ELOVL6	FABP7	FGF21	PRKD3	FITM2	TAMM41	KDSR	GBA2		CHAT	FITM1	HACL1	CWH43	ABHD16A					HRH3	FBXW7									ACSL4	PNPLA8		FASLG		LIPJ		DNAJC19	INSIG1
		ACSL1					SORBS1	ADH7	SIRT1	ACADS	SCD5	ACSL1	GK	ALOX12B	PIGU	ENPP6	CERS6	GBA3		ABHD2	PHOSPHO1	DECR2	PIGZ	PLA2G7					SLCO2B1	PNPLA2									ABCD2	PRKAG2		ATP9B		ABHD12B		ADM	IRS1
		ACSL3					ERLIN1	AASDH	MLYCD	IRS1	ELOVL7	ACSL4	GK2	FUCA1	TMEM150A	GPAT4	ST6GALNAC3	BAX		AKR1C4	SGMS2	GCDH	ST8SIA2	PLBD1					SLC22A9	PTPN2									PLA2R1	ACSL5		KCNN4		LIPI		ADORA1	EIF6
		ACSL4					PMVK	ACOT12	ALOX12	ACADVL	PTGES2	DAGLB	GNB3	FUT2	MBOAT2	PIP5KL1	SERINC5	CERK		PLAAT3	ABHD3	MCAT	ST6GALNAC5	PLA2G6					XKR4	SREBF1									RAB3GAP1	PLA2G1B		TNFAIP8L3		ADRA2A		STARD4	ACADVL
		GLYATL2					CES1	CPT1A	ALOX5	IVD	ELOVL3	ATG14	GPLD1	FUT3	DNAJC19	ABHD16B	GALC	ST3GAL1		ERLIN2	DPAGT1	NUDT7	B3GNT5	PLA2G10					OSBPL1A	SREBF2									RIMS1	PLA2G2A		GLTPD2		PNPLA5		CPT1A	MIR132
		DAGLB					AVIL	CPT1B	ALOX12B	ACAT1	DEGS1	LPIN1	PNPLA1	FUT5	TAMM41	CSF1R	B4GALNT1	ST3GAL2		ERG28	ABCA2	ACAA1	PGAP4	PLA2G4C					OSBPL5	TNF									ARL6IP1	PLA2G4A		PLSCR5		CYP1A2		CPT2	MIR182
		CYP2G1P					EBP	CPT2	ALOX15	ACAT2	AKR1C3	DDHD2	GPX1	FUT6	ENPP6	ABHD12B	PRKD2	ST8SIA1		CHKA	PIKFYVE	HSD17B10	PIGO	LIPG					OSBPL6	C3									SLC7A11	PLA2G5		XKR5		CYP1B1		CREB1	MIR204
		ACSBG1					CETP	GPAT4	ALOX15B	LEP	CBR1	CTDNEP1	APOA1	FUT7	GPAT4	TTC7B	SUMF2	SMPD1		CHKB	LIPH	HADHA	PIGY	SCARB1					OSBPL7	NR1H2									SLC17A8	PPARG		XKR9		FMC1		CREBBP	MIR30C1
		ACSL6					CERS1	CRAT	TECRL	PLIN5	FADS2	SIRT1	APOA2	KDSR	PIP5KL1	CSNK2A1	SGMS1	SMPD2		CHP1	PLD6	HADHB	B4GALT3	PRDX6					OSBPL8	FTO									PLA2G4F	AVPR1B		LDLR		CYP3A4		CREBL2	MIR33A
		ALOX12					UGT2B11	CREM	PLA2G4F	ACOX1	PTGES	PLA2G15	APOA4	CERS6	ABHD16B	CSNK2A2	GBA	UGCG		TREX1	SLC44A5	HADH	B3GALT4						OSBPL9	ZC3H12A									PLA2G2D	PRKAA2		ABCC1		CYP4A11		SAMD8	MIR96
		ALOX5					PTGES3	ACSM6	DECR2	MECR	CD74	G6PC	APOB	ST6GALNAC3	SAMD8	CSNK2B	ST6GALNAC4	UGT8		FDX2	FABP3	ACACB	B3GALT2						OSBPL10	PLA2G10									GJA1	PRKAB2		MTTP		CYP7A1		SERPINA12	PLIN5
		ALOX12B					CFTR	MAPK14	GIP	PEX7		PCSK9	APOC1	SERINC5	CSF1R	PIK3R6	NAAA	ST8SIA4		ACOT7	FABP5	HSD17B4	B3GALT1						OSBPL11	ALKBH7									GLS2	NMUR2		P2RX7		FAAH2		ADRA2A	PLA2G3
		ALOX15					STARD10	PTGR2	HPGDS	PPARA		CNEP1R1	APOC2	GALC	ABHD12B	LIPI	GLA	FA2H		MGLL	ACSL3	ACADL	GPAA1						C1QTNF1	CD36									GLS	ABCD3		ANO7		CYP19A1		SIK1	MLXIPL
		ALOX15B					CGA	PM20D1	MCAT	PPARD		GK5	APOC3	B4GALNT1	TTC7B	GPAT2	GLB1	CPTP		OSBPL1A	ADGRF5	ACADM	DPM1						CIDEA	SCARB1									GOT2	ABCD4		PRELID3B		CYP24A1		ERFE	ADIPOR1
		HACL1					NEU3	LIPI	FADS6	CROT		ABHD12	MOGAT3	PRKD2	CSNK2A1	PLB1	SMPDL3B	ST8SIA2		OSBPL6	FDPS	ACADS	DPM2						NUS1	ABCG1									LCN12	MID1IP1		PLEKHA8P1		CYP26A1		DAB2IP	PRKAG2
		HPGDS					FAXDC2	GPAT2	GPX4	AUH		FGF21	APOE	SUMF2	CSNK2A2	MBOAT1	HTRA2	ST6GALNAC5		OSBPL7	FGF2	IRS1	ST3GAL5						APOA5	IKBKE									SLC27A6	RPS6KB1		GLTP		CYP27A1		CYP1A1	PDK1
		CYP4A22					CYP46A1	ERFE	GSTM1	ECHDC2		GK	APOH	SGMS1	CSNK2B	DGKA	GM2A	ESYT3		OSBPL9	DOLK	ACADVL	GAL3ST3						PDZD8										GRM1	BDKRB2		TRIAP1		CYP27B1		FMC1	PDK2
		GPX1					PPARGC1A	CYP1A1	GSTM2	ACOXL		GK2	INSIG1	GBA	PIK3R6	DGKB	PDXDC2P-NPIPB14P	B4GALT3		PTPMT1	INPP5F	IVD	PIGQ						CLU										GRM2	PLA2G2F		ATP8A2		ECI1		RDH10	PDK3
		GPX4					DHRS4	CYP1A2	GSTM4	ECHDC1		GNB3	SLC27A1	GBGT1	PROCA1	DGKG	SUMF1	B3GALT4		NUS1	SACM1L	ACAT1	LARGE1						CLN3										GRM7	SLC2A1		ATP8B1		DECR1		CYP4A11	PDK4
		SLC27A6					MTMR11	CYP1B1	GSTP1	BDH2		GPLD1	AGMO	ST6GALNAC4	LIPI	DGKH	PNPLA1	B3GALNT1		MOGAT1	GPD1L	ACAT2	PIGM						ANO4										ANXA1	SSTR4		ABCB1		MMAA		CYP7A1	UGT1A8
		ACAD9					PNPLA6	CYP2A6	ANXA1	ABCD3		ANG	LDLR	NAAA	GPAT2	DGKQ	ORMDL2	B3GALT2		ACSM1	LPIN1	NUDT19	PGAP3						PLIN2										PLA2G2E	SYK		ABCB4		ABHD3		TTC39B	PPARA
		GSTA1					UGT2A1	CYP2A7	ACACA	ABCD4		PNPLA1	LIPC	GLA	PLB1	DBI	ST8SIA5	B3GALT1		APOA5	DDHD2	LEP	B4GALT6						SLC51B										ACACA	THBS1		PITPNA		ECH1		CYP27B1	PPARD
		GSTM1					STARD3	CYP2A13	ACACB	PEX2		GPX1	LIPE	GLB1	MBOAT1	PHOSPHO1	CERS2	ST3GAL5		CLCN2	PIP5K1C	PLIN5	B4GALT5						ABCC2										ACACB	THRSP		PLSCR1		ECHS1		CYP51A1	PPARG
		GSTM2					SERINC3	CYP2B6	HPGD	SCP2		APOA1	LPL	SMPDL3B	DGKA	ABHD3	HEXA	LARGE1		CLN3	SLC44A1	MMUT	PIGS						SPNS2										APBA1	OC90		PLTP		EHHADH		DGKQ	PDP1
		GSTM4					ACOT2	CYP2C19	ACADL	TWIST1		APOA2	MIR29B1	PGAP2	DGKB	PIKFYVE	HEXB	B4GALT6		CYP2R1	PIK3R5	PCCA	PIGL						NAXE										APOE	SLC25A20		XKR8		PLBD2		DHCR7	PDPR
		GSTP1					HTD2	CYP2C8	APOA1	ACAD10		APOA4	MIR30C1	HTRA2	DGKG	LIPH	ST6GALNAC6	B4GALT5		ACOT4	PIGN	PCCB	PIGB						FITM2										IL1B	SPX		TMEM30A		LIPH		AGT	AVP
		CYP2S1					ILVBL	CYP2C9	APOA4	ACOX2		APOB	PLIN5	GM2A	DGKH	PLD6	ST8SIA6	GAL3ST1		DEGS2	RAB38	ACOX1	GAL3ST1						ACVR1C										ITGB1	PLA2G12A		PRKCD		PLD6		AGTR1	APPL2
		ACAA1					SLC27A5	CYP2C18	APOC1	ACOX3		APOC1	MTTP	GPLD1	DGKQ	SLC44A5	ENPP7			ACSM2A	PISD	PCK1							ADORA1										SLC27A1	PLA2G10		PLSCR2		AKT1		ABCA1	AVPR1A
		HPGD					SLC27A4	CYP2D7	ACSM4	SESN2		APOC2	PCK1	PDXDC2P-NPIPB14P	FITM1	ABCA3	ACER2			ACER1	ALOX15	PCK2							STARD4										KCNJ10	PLA2G12B		PLSCR3		AKT2		NR0B1	PRKAA2
		HSD17B4					SLC27A3	CYP2D6	APOC2	LONP2		APOC3	PCK2	PIGW	DBI	FABP3	SERINC2			CYP4F22	ALPI	MECR							ADORA2A										PLA2G2C	MFSD2A		PLSCR4		ETFA		EEF1A2	PRKAB2
		ACADL					SLC27A2	CYP2E1	AC098591.2	ACAD11		MOGAT3	ABHD5	SUMF1	PHOSPHO1	FABP5	CCN1			SLC44A3	LCLAT1	HAO2							CPT1A										LCN1	IRS2		ATP10A		ETFB		EGR1	PTGS2
		ACSM4					GLIPR1	CYP2F1	APOC3	MFSD2A		DGAT2L6	PIK3CG	PNPLA1	PLPPR5	ACSL3	ITGB8			PRXL2B	LPCAT4	AIG1							CPT1B										ATP1A2	CD36		ATP8B2		ETFDH		ABCA2	PDP2
		AC098591.2					P3R3URF	CYP2J2	ACSM2B	ABCB11		APOE	PNLIPRP2	ORMDL2	SGMS2	NAPEPLD	CERKL			A3GALT2	SERINC5	PEX7							CPT2										NMB			ATP10D		ABCD1		EPHA8	TRIB3
		ACSM2B					LIAS	CYP3A4	IL1B	IRS2		APOH	FBXW7	ST8SIA5	ABHD3	FGF2	KIT			FITM2	SGMS1	PEX13							CRH										NPY5R			PITPNM2		FAAH		EPHX2	MID1IP1
		SLC27A1					CHAT	CYP4A11	INSIG1	ADIPOQ		INSIG1	APOBR	CERS2	DPAGT1	INPP5F	FADS3			PIGU	PLA2G2D	PHYH							CRHR1										NTRK2			PCTP		FABP4		AKT1	ELOVL5
		FADS1					ABHD2	CYP7A1	EIF6			SLC27A1	PNPLA2	HEXA	PLPP4	SACM1L	HACD4			MBOAT2	SH3YL1	HAO1							CRP										NTSR1			SCP2		FABP1		AKT2	CEACAM1
		LTA4H					AKR1C4	FAAH2	ACADVL			AGMO	GPAM	HEXB	PLBD2	EFR3B	ARSA			SGPP2	INPP5J	PPARA							SELENOM										OXT			ANO3		FABP2		ABCA3	SOX9
		CYP4F3					BTN2A1	AWAT1	LIPC			LDLR	PTPN11	ST6GALNAC6	ABCA2	SMG1	STS			TAMM41	CPNE7	PPARD							CRY1										P2RX4			ABCG8		FABP3		ALAS1	BRCA1
		LTC4S					PLAAT3	CYP24A1	FADS1			LIPC	SEL1L	ST8SIA6	PIKFYVE	EFR3A	ASAH1			ADM	PGAP2	CROT							SCP2D1										PLA2G3			TMEM30CP		FABP5		F2	SREBF1
		PNPLA8					ERLIN2	ECI1	FADS3			LIPE	DGAT2L7P	ENPP7	LIPH	GPD1L	NAGA			STARD4	HDHD5	AUH							PROCA1										PNPLA8			SLC4A1		FABP6		ABCD1	TWIST1
		PAM					ERG28	AKR1C1	HACD4			LPL	FABP9	ACER2	PLD6	LPIN1	NEU1			GPAT4	GPD1	ECHDC2							STARD6										FIS1			PLEKHA3		FABP7		FABP1	NR1H2
		ACOX1					CHKA	AKR1C2	LPL			MIR29B1	FABP12	SERINC2	SLC44A5	PLCB1	NEU2			CREB1	PLA2G4D	ACOXL							ATP8B3										PRKAG2			TRPC5		TYSND1		FABP3	MIR766
		AIG1					CHKB	DECR1	LTA4H			MIR30C1	LMF1	CCN1	CLN8	DDHD2	P2RX1			CREBL2	PIGW	PECR							ERFE										ACSL5			ATP8B4		GLYATL2		FABP5	ADIPOR2
		ACSL5					CHP1	MMAA	LTC4S			PLIN5	LPIN3	ITGB8	ABCA3	PIP5K1C	ST8SIA3			SCP2D1	HEXB	ECHDC1							PRELID2										PLA2G1B			SLC66A2		CES5A		ACSL1	PANK2
		PLA2G4A					RDH13	ABHD3	MIR132			MTTP	SLC22A4	CERKL	FABP3	SLC44A1	GLTP			ACSM6	PLA2G2E	BDH2							ABCA13										PLA2G2A			CPTP		DAGLB		ACSL3	NR4A3
		PLP1					TREX1	DLD	MIR182			PCK1	SORL1	KIT	FABP5	PIK3R5	HACD3			SAMD8	PIK3R4	ABCD3							CYP4A11										PLA2G4A			PLA2G10		NAPEPLD		PTK2B	LONP2
		ELOVL2					FDX2	ECH1	MIR204			PCK2	SREBF1	AGMO	ACSL3	PIGN	ENPP2			SERPINA12	HMGCS1	ABCD4							CYP7A1										PLA2G5			PLEKHA8		ALDH3A2		FASN	DGAT2
		ACSM5					CYP4F8	ECHS1	MIR30C1			ABHD5	THRSP	FADS3	ADGRF5	PLA2G15	A4GALT			CSNK1G2	HMGCS2	PEX2							CYP8B1										SLC38A2			MFSD2A		ABCD2		TYSND1	MFSD2A
		MAPK3					PLCD3	EDN1	MIR33A			PLCE1	C3	HACD4	FDFT1	RAB38	CTSA			CSNK2A1	APOA1	SCP2							TTC39B										PPARA			SCARB1		INPP5F		ADGRF5	SLC45A3
		ASAH2					LYPLA2	EDN2	MIR96			PIK3CG	NR1H2	ARSA	NAPEPLD	PISD	ELOVL2			CSNK2A2	HTR2A	LPIN3							CYP19A1										PPARD			SCARB2		SIRT2		DAGLB	CAV1
		PTGDS					CHRM5	EHHADH	MIF			PLA2G4A	MBOAT7	STS	FDPS	ALOX15	CLN6			CSNK2B	HTR2B	TWIST1							SLC5A8										CROT			PITPNM1		PLCH1		FDFT1	ABCB11
		PTGIS					PHB2	ACSF3	ACLY			PNLIPRP2	PANK2	MGST2	FGF2	ALPI	PPP2CA			PIK3R6	HTR2C	ACAD10							FITM1										PPARG			ABCG1		PDXDC1		FDPS	IRS2
		PTGS1					ACOT7	LIPH	NDUFAB1			FBXW7	MOGAT2	ASAH1	DOLK	IPMK	PPP2R1A			LIPI	APOA2	ACOX2							TMEM30B										AVP			C2CD2L		LPIN1		FGF1	RGN
		PTGS2					MGLL	HACD2	PLA2G3			AGPAT5	PNPLA3	NAGA	INPP5F	LCLAT1	SPTLC3			SIK1	IDH1	ACOX3							DBI										AVPR1A			OSBPL2		PLCB1		FGF2	ADIPOQ
		CYP4F11					CYP2U1	EPHX1	PNPLA8			APOBR	PNPLA4	NEU1	SACM1L	LPCAT4	ACER3			GPAT2	IDI1	SESN2							ACE										SLC38A7					DDHD2		ABCD2	SLC22A13
		ALOXE3					PIK3IP1	EPHX2	MLXIPL			PNPLA2	DGAT2	NEU2	EFR3B	TMEM86B	PPT1			PPM1L	IMPA1	LONP2							AKR1C1										AVPR1B					MLYCD		FGFR3	NCOR1
		ELOVL5					LACTB	AKT1	ADIPOR1			ABHD6	CAT	P2RX1	SMG1	PLA2G4F	SMPD3			MBOAT1	INPP4A	ACAD11							ASXL1										PRKAA2					CES3		FGFR4	CD74
		ACSM3					OSBPL1A	AKT2	MECR			GPAM	GPAT3	ST8SIA3	EFR3A	SERINC5	PRKAA1			CYP1A1	INPP5D	MCEE							DRD2										PRKAB2					AMACR		FGR	LPGAT1
		SCP2					OSBPL5	ETFA	HSD17B12			PTPN11	MFSD2A	SCCPDH	GPD1L	ABHD12	SMPD4			CYP1A2	INPPL1	ABHD1							DRD3										MAP2K6					PLA2G15		FHL2
		ACOT1					OSBPL6	ETFB	PRKAG2			SEL1L	LIPF	PIGP	LPIN1	PLA2G2D	AGK			CYP3A7	ARF1	ADTRP							DRD4										PSEN1					ALK		ATG14
		PLA2G2F					OSBPL7	ETFDH	HACD3			DGAT2L7P	CAV1	GLTP	PLCB1	PIPSL	PRKCD			CYP2C8	SLC27A1	MFSD2A							AGT										NMUR2					MTOR		SCAP
		ELOVL1					OSBPL8	ABCD1	PDK4			FABP9	CAV3	HACD3	DDHD2	SH3YL1	TEX2			CYP2C9	ARF3	ABCB11							AGTR1										SLC17A7					FUCA1		WDTC1
		ASAH2B					OSBPL9	FAAH	PLA2G1B			FABP12	DGAT1	PIGT	PIP5K1C	INPP5J	PRKD1			CYP2D6	LCAT	IRS2							AGTR2										SLC17A6					ETFBKMT		NCOA6
		CYP4F12					OSBPL10	FABP1	PLA2G4A			LMF1	RGN	ENPP2	SLC44A1	CPNE7	PSAP			CYP2E1	FADS1	ACBD5							ABCA1										ABCD3					PLA2G4F		RGL1
		TBXAS1					C1QTNF2	FABP3	PLP1			LPIN3	LIPG	PIGA	PIK3R5	NAAA	ASAH2			RDH10	MIR30C1	ADIPOQ							EDN1										ABCD4					PLCXD2		FLT1
		DAGLA					CIDEA	FABP5	PRKAG3			SLC22A4	SCARB1	PIGC	PIGN	PGAP2	SPHK2			CYP3A4	ACHE	LPIN2							EGF										MID1IP1					GALC		FLT3
		ELOVL6					PTPMT1	ACSL1	ELOVL2			SORL1	LPIN2	PIGF	PLA2G15	HDHD5	ESYT2			CYP7A1	MTM1								ANO6										RAB3A					HACL1		FMO5
		PTGES2					OMA1	ACSL3	ACSM5			SREBF1	LPGAT1	PIGH	RAB38	GPD1	SERINC1			CYP8B1	MVD								ABCA2										RPS6KB1					DECR2		SIN3B
		PNPLA3					CISH	ACSL4	OXSM			THRSP		A4GALT	PISD	GPLD1	GBA2			CYP11A1	MVK								SLC51A										BDKRB2					ABHD12		CTDNEP1
		ACSBG2					NUS1	FASN	AVP			C3		PNLIPRP2	ALOX15	PLA2G4D	GBA3			CYP11B1	ATM								SPNS3										PLA2G2F					PLA2G2D		SIRT4
		ELOVL3					ABHD15	TYSND1	AVPR1A			NR1H2		DPM3	ALOX15B	PGP	BAX			CYP11B2	OCRL								SLC10A4										SLC1A1					GBA		SIRT3
		PLA2G10					MOGAT1	GLYATL2	THNSL2			DAGLA		CTSA	ALPI	PIGW	ALOXE3			CYP17A1	ABHD5								CLN8										SLC1A2					FGF21		SIRT1
		ADTRP					ACSM1	DAGLB	OLAH			MBOAT7		PIGG	IPMK	GDPD1	ELOVL5			CYP19A1	ACP6								EPRS1										SLC1A3					GCDH		MLYCD
		CYP4F2					APOA5	ALDH3A2	PRKAA1			ABHD16A		ELOVL2	LCLAT1	THEM5	SFTPB			AWAT2	PIGP								AKT1										SLC1A6					BSCL2		SEC14L2
		PLA2G4C					AGAP2	ABCD2	PRKAA2			PANK2		PIGX	LPCAT4	FAM126B	CERK			CYP21A2	PCYT1A								AKT2										SLC1A7					NAAA		FPR2
		AKR1C3					THEM4	MORC2	PRKAB1			MOGAT2		CLN6	TMEM86B	HADHA	ARV1			CYP27A1	ISYNA1								ABCA3										SLC2A1					GLA		RAB38
		CBR1					PLAAT5	SCAP	PRKAB2			PNPLA3		PPP2CA	PLA2G4F	HADHB	ST3GAL1			CYP27B1	PDGFA								ABCD1										SNAP25					SMPDL3B		ALK
		FADS2					IP6K3	PTGR1	PRKAG1			PNPLA4		PPP2R1A	PCSK9	PLA2G2E	ST3GAL2			CYP51A1	PDGFB								FABP4										SSTR4					ANGPTL3		MTOR
		QKI					CLCN2	CYP2G1P	PECR			DGAT2		SPTLC3	SERINC5	SOCS7	ELOVL1			DGKA	RAB14								FABP1										STX1A					MCAT		FSHB
		PTGES					CLU	WDTC1	ACSS2			CAT		ACER3	SGMS1	PIK3R4	ST8SIA1			DGKB	PIGT								FABP2										STXBP1					GM2A		NR5A1
							PNLIPRP3	LPIN1	ASAH2			GPAT3		PPT1	ABHD12	STOML2	ASAH2B			DGKG	INPP5K								FABP3										VAMP2					GPLD1		ETFBKMT
							SERPINA3	ACSBG1	PTGDS			MFSD2A		SMPD3	GATA6	APOA1	SMPD1			DGKH	PIGA								FABP5										SYK					PLA2G4D		CNEP1R1
							TPP1	ACSL6	PTGIS			LIPF		PRKAA1	PLA2G2D	HTR2A	SMPD2			DGKQ	PIGC								FABP6										SYT1					CES4A		SIN3A
							CLN3	SIRT4	PTGS1			DGKZ		SMPD4	PIPSL	HTR2B	ELOVL4			FITM1	PIGF								ACSL1										THBS1					NUDT7		LDLRAP1
							CYP2R1	SIRT1	PTGS2			DGKE		PIGV	SH3YL1	HTR2C	TH			PHOSPHO1	PIGH								ACSL3										THRSP					PDXDC2P-NPIPB14P		ZBTB20
							CLPS	MLYCD	TRIB3			DGKD		AGK	INPP5J	APOA2	TNF			SPTSSB	PIK3C2A								ACSL4										TRH					GDPD1		TIAM2
							SOCS4	AMACR	ABCD3			CAV1		PRKCD	CPNE7	APOA4	TNFRSF1A			SGMS2	PIK3C2B								VSTM2A										OC90					IAH1		FGF21
							ACOT4	PLA2G15	MID1IP1			CAV3		TEX2	NAAA	APOC1	UGCG			SPTSSA	PIK3C2G								TSPO2										SLC25A20					PNPLA1		BSCL2
							PLIN2	ALOX12	ALOXE3			DGAT1		PRKD1	SMPDL3B	SERINC2	UGT8			ABHD3	PIK3C3								ABCD2										SLC25A22					ACAA1		GFI1
							DEGS2	ALOX5	ELOVL5			RGN		PSAP	PGAP2	IMPA1	PSAPL1			DHCR7	PIK3CA								PLA2R1										SPX					HSD17B10		GHSR
							CCR7	ALOX5AP	ACSM3			DGKI		ASAH2	ANGPTL3	IMPA2	ST8SIA4			DHCR24	PIK3CB								RAB3GAP1										PLA2G12A					HADHA		GIP
							PLA2G4E	ALOX12B	SCD			LIPG		SPHK2	HDHD5	INPP1	ELOVL6			CYB5R3	PIK3CD								RIMS1										SLC25A18					HADHB		ANKRD1
							ACSM2A	ALOX15	CEACAM1			PGS1		ESYT2	GNB3	INPP4A	FA2H			DPAGT1	PIK3CG								ATP10B										PLA2G10					HADH		DKKL1
							ADH1A	ALOX15B	FADS2B			SCARB1		SERINC1	GPD1	INPP5A	CERS4			NR0B1	PIK3R1								ATP11B										PLA2G12B					HEXA		DKK3
							ZPBP2	MTOR	ELOVL1			LPIN2		GBA2	GPLD1	INPP5B	ELOVL7			EDN1	PIK3R2								ARL6IP1										MFSD2A					HEXB		TNFRSF21
							B4GALNT2	TECRL	ASAH2B			LPGAT1		GBA3	PLA2G4D	INPP5D	CPTP			EDN2	PI4KA								ATP11A										PPFIA4					PLA2G2E		ANGPTL3
							SPNS2	ETFBKMT	BRCA1					BAX	PGP	INPPL1	ST8SIA2			EGR1	PI4KB								ESYT1										PPFIA2					AOAH		GNB3
							ADH1B	PLA2G4F	ELOVL4					ALOXE3	PIGW	ITPKA	SGPP1			ACSF3	PIP4K2A								SIRT1										PPFIA1					ACACB		GPLD1
							ACER1	ACOT11	TBXAS1					ELOVL5	GDPD1	ITPKB	ST6GALNAC5			ABCA2	PLA2G1B								ABCA6										CYP4F2					HSD11B1		GPER1
							ADH1C	HACL1	NR1H2					GAL3ST2	THEM5	ARF1	ELOVL3			PIKFYVE	PLA2G2A								ABCA5										PPFIA3					HSD17B4		GPS2
							CPT1C	DECR2	XBP1					SFTPB	FAM126B	PI4KAP2	TLCD3B			LIPH	PLA2G4A								SLC7A11										KMO					ACADL		ORMDL2
							CYP4F22	GCDH	MIR766					CERK	GPX4	PNPLA7	ESYT3			PLD6	PLA2G5								STX12										TNFSF11					APOA1		DNAJC15
							CNR1	GGT1	ELOVL6					ARV1	LGALS13	SLC27A1	NSMAF			HACD2	PLCG2								PITPNB										SLC25A12					APOA2		GSTZ1
							SLC44A3	GGT5	FA2H					ST3GAL1	HADHA	ARF3	DEGS1			CERS3	PLD1								OSBP2										IRS2					APOA4		GRHL1
							ADH4	GHSR	HSD17B8					ST3GAL2	HADHB	LCAT	PLPP1			SLC44A5	PLD2								APOL2										TNFRSF11A					APOB		ANXA1
							PRXL2B	GIP	ADIPOR2					ELOVL1	HEXB	LDLR	PLPP2			EPHX2	PLSCR1								ABCA4										CCK					HCAR2		PIK3R4
							A3GALT2	NAAA	SCD5					ST3GAL4	PLA2G2E	LIPC	PLPP3			CLN8	DPM3								SLC17A8										PER2					ENPP7		STOML2
							ADH5	HPGDS	ELOVL7					ST8SIA1	SOCS7	MECP2	B4GALT3			AKT1	MTMR12								PLA2G4F										TSPOAP1					ACADM		ACACA
							FITM2	ANGPTL3	PTGES2					MPPE1	PIK3R4	ACHE	B3GALT4			ABCA3	PPARD								PCSK9										CD36					CLPSL1		HMGCR
							PIGU	MCAT	ACSBG2					ASAH2B	STOML2	MTM1	B3GALNT1			ABCD1	CRLS1								B4GALNT1										PTGES					ACER2		HMGCS1
							TMEM150A	PLA2G4D	ELOVL3					SMPD1	HMGCS1	ATM	B3GALT2			FABP3	PIGG								GALR1															LIPM		HMGCS2
							MBOAT2	NUDT7	ACSS1					SMPD2	HMGCS2	OCRL	B3GALT1			FABP5	LPCAT2								TSKU															CYP26C1		HNF4A
							NEU4	FADS6	ABHD1					ELOVL4	APOA1	PAFAH1B1	ST3GAL5			ACSL1	PIGX								LRP10															APOC1		ACACB
							AADAC	ZADH2	CBR4					TH	HTR2A	PLA2G3	SPHK1			ACSL3	TMEM38B								OSBPL3															IDH1		ACADL
							ADH6	THEM5	SLC45A3					TNF	HTR2B	PNPLA8	SGPL1			ACSL4	ETNK2								LDLRAP1															APOC2		APOA1
							SGPP2	CYP4A22	DEGS1					TNFRSF1A	HTR2C	ABHD5	CERS5			FASN	PI4K2B								ABCA12															APOC3		HTR2A
							ADH7	CYP4V2	AKR1C3					UGCG	APOA2	ACP6	HACD1			ALDH1A3	AGPAT5								PITPNC1															PLCXD3		HTR2B
							DNAJC19	GPX1	CBR1					UGT8	APOA4	PIGP	LARGE1			ALDH3B1	PI4K2A								PLA2G2D															APOE		HTR2C
							TPRA1	GPX4	RGN					PSAPL1	ENPP7	PCYT1A	VAPB			ADGRF5	ETNK1								GBA															ACADS		APOA2
							TAMM41	SLC27A6	HACD1					ST8SIA4	APOC1	PLA1A	VAPA			DAGLB	MTMR8								BSCL2															IL1B		APOA4
							AASDH	ACAD9	ADIPOQ					ELOVL6	IDH1	IP6K2	B4GALT6			ALDH3B2	PIGV								GDF9															INS		APOB
							ADM	GSTA1	LIPG					FA2H	IDI1	PDGFA	B4GALT5			FDFT1	VAC14								GJA1															IRS1		HCAR2
							ENPP6	GSTM1	FADS2					CERS4	APOC2	PDGFB	ORMDL1			FDPS	AGK								GLS2															ACADVL		ENPP7
							ADORA1	GSTM2	QKI					GAL3ST4	SERINC2	RAB14	ORMDL3			FDX1	INPP5E								PRELID1															IVD		ZFP69
							STARD4	GSTM4	TECR					ELOVL7	IMPA1	GDE1	GAL3ST1			FDXR	SPHK2								VPS4A															ASPG		ID2
							ACOT12	GSTP1	PTGES					PGAP1	IMPA2	PDGFRB	SPTLC2			ALDH3A2	AGPAT3								ANGPTL3															PNPLA7		ACADM
							CPS1	GSTZ1	CD74					CWH43	INPP1	PIGT	TECR			FGF1	AGPAT4								GLS															ACAT1		MALRD1
							CPT1A	CYP2S1	LPGAT1					PIGZ	INPP4A	ENPP2				FGF2	STARD7								GM2A															CLPSL2		APOC1
							CPT1B	ACAA1						CPTP	INPP5A	INPP5K				ABCD2	CHPT1								GOT2															ACAT2		IDH1
							CPT2	ANXA1						ST8SIA2	INPP5B	PIGA				FGFR4	PLSCR3								SLCO3A1															NUDT19		IDI1
							GPAT4	HSD17B10						SGPP1	INPP5D	PIGC				DOLK	SLC44A2								SLCO1B3															PLA2G2C		APOC2
							CRABP1	HADHA						ST6GALNAC5	INPPL1	PIGF				INPP5F	DOLPP1								SLC22A24															LDLR		APOC3
							CRABP2	HADHB						ELOVL3	ITPKA	PIGH				SACM1L	PTEN								XKR6															LEP		HSD17B13
							CRAT	HADH						TLCD3B	ITPKB	PIK3C2A				SCAP	SERINC1								LCN12															LIPA		IFNG
							PIP5KL1	ACACA						ESYT3	ARF1	PIK3C2B				WDTC1	PITPNM2								ATP11C															LIPC		APOD
							CREB1	AOAH						B3GNT5	PI4KAP2	PIK3C2G				AKR1B1	PLEKHA4								FFAR2															LIPE		APOE
							CREBBP	ACACB						PGAP4	PNPLA7	PIK3C3				GPD1L	GPAM								GPS2															LPL		IGFBP7
							CREBL2	HPGD						NSMAF	SLC27A1	PIK3CA				LPIN1	PTPN13								SLC27A6															LRP1		CCN1
							CREM	HSD17B4						PIGO	ARF3	PIK3CB				ACSBG1	PCYT2								GRM1															CYP4F3		IL1B
							DGKK	ACADL						PIGY	TNFAIP8L3	PIK3CD				DDHD2	PCTP								GRM2															STS		INS
							CRH	APOA1						DEGS1	PLA2G2C	PIK3CG				ACSL6	RAB4A								GRM7															MGST2		INSIG1
							CRK	APOA4						PLPP1	LCAT	PIK3R1				PIP5K1C	RAB5A								ZDHHC8															ASAH1		IRS1
							CRKL	ACADM						PLPP2	LDLR	PIK3R2				CTDNEP1	PLEKHA1								NPC1L1															PLIN5		EIF6
							ABHD16B	APOC1						PLPP3	LIPC	PI4KA				SIRT4	PLEKHA2								HILPDA															MT3		ACADVL
							SCP2D1	ACSM4						B4GALT4	FADS1	PI4KB				SIRT3	SERINC4								ANXA1															MMUT		ARF1
							ACSM6	APOC2						B4GALT3	LPL	PIP4K2A				SIRT1	SBF1								ANXA2															NAGA		ENHO
							SAMD8	AC098591.2						B3GALT4	MIR30C1	PLA2G1B				MLYCD	ABHD4								HDLBP															NEU1		SLC27A1
							LIPJ	APOC3						B3GALNT1	MECP2	PLA2G2A				SLC44A1	MTMR14								HEXB															NEU2		KIT
							MAPK14	ACSM2B						B3GALT2	ACHE	PLA2G4A				PIK3R5	PLA2G2F								PLA2G2E															PAFAH1B1		KPNB1
							CSF1R	ACADS						B3GALT1	MTM1	PLA2G5				SEC14L2	ETNPPL								STOML2															PAFAH1B2		TNFAIP8L3
							ALG10B	IL1B						GPAA1	MVD	PLCB2				PIGN	LPIN3								ACACA															PAFAH1B3		LDLR
							RDH12	ACADSB						DPM1	MVK	PLCB3				PDSS1	MPPE1								APOF															PAFAH2		LEP
							SERPINA12	INS						DPM2	ATM	PLCD1				AMACR	PLEKHA3								ACACB															PNPLA8		FADS1
							ABHD12B	INSIG1						ST3GAL5	OCRL	PLCG1				PLA2G15	BMX								APBA1															PCCA		LSS
							PTGR2	IRS1						SPHK1	PAFAH1B1	PLCG2				RAB38	MTMR9								APOA1															PCCB		LYN
							CSNK1G2	EIF6						SGPL1	PLA2G3	PLD1				PRKD3	TAZ								APOA2															ACOX1		MIR132
							TTC7B	ACADVL						GAL3ST3	PNPLA8	PLD2				PISD	MBOAT7								APOA4															PCK1		MIR138-1
							CSNK2A1	IVD						PIGQ	ABHD5	PLEK				ALOX12	ABHD8								APOB															PCK2		MIR182
							CSNK2A2	SLC27A1						CERS5	ACP6	PLSCR1				ALOX5	SRD5A3								ANO9															ABHD5		MIR185
							CSNK2B	ACAT1						HACD1	PIGP	PNLIPRP2				ALOX12B	PIP4K2C								SLCO1B7															MECR		MIR204
							PIK3R6	PEDS1						LARGE1	PCYT1A	DPM3				ALOX15	LPCAT1								ENPP7															HSD17B11		MIR27A
							PROCA1	ACAT2						VAPB	PLA1A	PON1				ALOX15B	DHDDS								APOC1															HSD17B14		MIR27B
							DHRS13	NUDT19						VAPA	IP6K2	MTMR12				MTOR	PGAP1								XKR7															HAO2		MIR29B1
							PM20D1	LEP						PIGM	ISYNA1	CRLS1				ALPI	CWH43								APOC2															PLCE1		MIR30C1
							LIPI	LIPC						PGAP3	PDGFA	PIGG				FSHB	RUFY1								APOC3															CYP39A1		MIR33A
							ADRA2A	FADS1						B4GALT6	PDGFB	MTMR10				NR5A1	PIGZ								SLC10A6															PLA1A		MIR9-1
							SIK1	FADS3						B4GALT5	RAB14	BPNT2				TECRL	PNPLA3								APOC4															AIG1		MIR96
							PNPLA5	HACD4						PIGS	GDE1	LPCAT2				KDSR	SLC44A4								APOD															PDE3B		ME1
							GPAT2	LPL						ORMDL1	PDGFRB	PIGX				LCLAT1	DDHD1								SLC10A5															GDE1		ASAH1
							PLB1	LTA4H						ORMDL3	PIGT	PLAAT2				CERS6	PTDSS2								APOE															ENPP2		PLIN5
							ERFE	CYP4F3						PIGL	ENPP2	ETNK2				G6PD	PLA2G12A								APOH															PEX7		MVD
							PPM1L	LTC4S						PIGB	INPP5K	PI4K2B				LPCAT4	CAPN2								IL1B															PEX13		MVK
							DAB2IP	MIR132						GAL3ST1	PIGA	AGPAT5				PLA2G4F	PITPNM3								FASLG															PHYH		ATP1A1
							MBOAT1	MIR182						SPTLC2	PIGC	PI4K2A				CNEP1R1	PIP5K1A								IL6															PIK3CG		NFKB1
							CYP1A1	MIR204						TECR	PIGF	ETNK1				ST6GALNAC3	PIP5K1B								INHBA															PLA2G1B		NFYA
							CYP1A2	MIR30C1							PIGH	PIP4P2				SERINC5	PIP4K2B								AQP9															PLA2G2A		NFYB
							CYP1B1	MIR33A							PIK3C2A	MTMR8				B4GALNT1	PLA2G6								ITGAV															PLA2G4A		NFYC
							FMC1	MIR96							PIK3C2B	SMPD4				PRKD2	PLA2G10								ITGB1															PLA2G5		NPAS2
							CYP2A6	ASAH1							PIK3C2G	PIGV				SGMS1	FAR1								ITGB3															PLCB2		G0S2
							CYP2A7	MIF							PIK3C3	VAC14				OSBPL3	PGAP4								ATP9B															PLCB3		PLA2G3
							CYP3A7	PLIN5							PIK3CA	AGK				DECR2	GNPAT								YJEFN3															PLCB4		DHH
							CYP2A13	MMUT							PIK3CB	GPCPD1				ZBTB20	PIGO								SLC27A1															PLCD1		ACOX1
							CYP2B6	ACLY							PIK3CD	INPP5E				PLA2G2D	PLEKHA8								KCNJ10															PLCG1		PCK1
							CYP2C19	NDUFAB1							PIK3CG	AGPAT3				GBA	GPAT3								KCNN4															PLCG2		GAL
							CYP2C8	PLA2G3							PIK3R1	AGPAT4				GBGT1	MFSD2A								TNFAIP8L3															PLD1		MLXIPL
							CYP2C9	PNPLA8							PIK3R2	STARD7				GFI1	SERAC1								GLTPD2															PLD2		ADIPOR1
							CYP2C18	PAM							PI4KA	CHPT1				SH3YL1	AJUBA								MFSD2B															PLIN1		ABHD5
							CYP2D7	PCCA							PI4KB	PDXP				GIP	PIGY								PLSCR5															BCO1		ANGPTL4
							CYP2D6	PCCB							PIP4K2A	PLSCR3				ST6GALNAC4	PIK3R3								XKR5															PNLIP		GOLM1
							CYP2E1	ACOX1							PLA2G1B	PLAAT1				GK	DGKZ								XKR9															PNLIPRP2		MBTPS2
							CYP2F1	PCK1							PLA2G2A	SLC44A2				DKKL1	DGKE								PLA2G2C															HAO1		PDE3B
							CYP2J2	PCK2							PLA2G4A	TTC7A				DKK3	DGKD								LBP															PPARA		PRKAG2
							RDH10	CRYL1							PLA2G5	PTEN				INPP5J	SELENOI								LCAT															PPARD		PDGFA
							CYP3A4	MLXIPL							PLCB2	ABHD6				CPNE7	PLA2G4C								LCN1															CROT		PDGFB
							CYP3A5	ADIPOR1							PLCB3	SERINC1				COQ2	GPAA1								LDLR															AUH		PDGFRA
							CYP4A11	ABHD5							PLCD1	PITPNM2				HPGDS	CDS2								LEP															CYP2W1		PDGFRB
							CYP7A1	MECR							PLCG1	PLEKHA4				PGAP2	MTMR1								LIPC															PLAAT2		LSR
							CYP8B1	HSD17B12							PLCG2	GPAM				PRPF19	DPM1								LPA															ECHDC2		PDK1
							TTC39B	HAO2							PLD1	PTPN13				MCAT	DPM2								LPL															ACOXL		PDK2
							CYP11A1	AIG1							PLD2	PCYT2				HDHD5	INPP4B								LRP1															ACER3		PDK3
							CYP11B1	PRKAG2							PLEK	PCTP				GPD1	SYNJ1								LRP6															PPT1		PDK4
							CYP11B2	HACD3							PLSCR1	RAB4A				GPLD1	SYNJ2								MIR10B															SMPD3		ABCB4
							FAAH2	PDK1							PNLIPRP2	RAB5A				ANG	CPNE3								MIR128-1															PRKAA1		PIK3CG
							CYP17A1	PDK2							DPM3	PLAAT4				PLA2G4D	MTMR3								MIR130B															SMPD4		PIP4K2A
							CYP19A1	PDK3							PON1	PLEKHA1				FADS6	MTMR2								MIR144															PRKCD		TM6SF2
							AWAT1	PDK4							MTMR12	PLEKHA2				PIGW	CPNE1								MIR146A															PRKCE		WNT4
							AWAT2	ACSL5							PPARD	SBF1				GPER1	PIGQ								MIR148A															PECR		UGT1A8
							CYP21A2	PEX7							CRLS1	ABHD4				PNPLA1	MTMR6								MIR17															ECHDC1		UGT1A9
							CYP24A1	PEX13							PIGG	MTMR14				GPX4	MTMR7								MIR19B1															GPCPD1		PPARA
							CYP26A1	ATP6V1B1							PLPPR1	PLA2G2F				ORMDL2	MTMR4								MIR26A1															CYP26B1		UGT1A1
							NKX2-3	PHYH							MTMR10	ETNPPL				GSTM1	IDI2								MIR27A															ASAH2		PPARD
							CYP27A1	PLA2G1B							CYP2W1	LPIN3				GSTM2	PIGM								MIR27B															BDH2		PPARG
							CYP27B1	PLA2G4A							BPNT2	MPPE1				GSTM4	PGAP3								MIR302A															AKR1B10		MED1
							CYP51A1	PLA2G5							LPCAT2	PLEKHA3				GSTP1	TPTE2								MIR30C1															PNPLA2		PDP1
							DGKA	PLP1							PIGX	BMX				NPC1L1	CPNE6								MIR33A															PLAAT1		LAMTOR1
							DGKB	PRKAG3							PLAAT2	MTMR9				ST8SIA5	PIGS								MIR34A															ABHD6		PDPR
							DGKG	HAO1							TMEM38B	TAZ				CERS2	ORMDL3								MEST															NCEH1		AVP
							DGKH	PON1							ETNK2	TPTE				ANXA1	GGPS1								ABCC1															GBA2		APPL2
							DGKQ	PON2							PI4K2B	PI4KAP1				HSD17B10	PCYT1B								SMIM22															GBA3		AVPR1A
							FITM1	PON3							AGPAT5	NR1H2				HEXB	PIGL								PLIN5															CYP4F11		PPP2R5A
							DBI	UGT1A8							PI4K2A	MBOAT7				PLA2G2E	PIGB								MSR1															ABCD3		FBXW7
							PHOSPHO1	PPARA							ETNK1	GDPD3				ST6GALNAC6	PGS1								MTTP															ABCD4		SMPD3
							SLC16A11	PPARD							SMPD3	ABHD16A				PIK3R4	SPTLC2								MYB															PEX2		PRKAA1
							ECI1	CROT							PIP4P2	PLA2G7				ACACA	PITPNM1								ATP1A2															RARRES2		AMBRA1
							PLPPR5	PPARG							MTMR8	ABHD8				HMGCR	LPIN2								NFKB1															PLAAT4		PRKAA2
							AKR1C1	PDP1							SMPD4	PIP4K2C				HMGCS1	PTDSS1								NFKBIA															LDAH		PRKAB2
							AKR1C2	ELOVL2							PIGV	PLBD1				HMGCS2	FIG4								NKX3-1															SCP2		PRKCD
							SPTSSB	AUH							VAC14	LPCAT1				ACACB	LPGAT1								NMB															SCT		PRKCE
							DECR1	ACSM5							AGK	PGAP1				HPGD	NR1H4								NME4															ABHD4		PRKD1
							MMAA	OXSM							PRKCD	CWH43				HSD3B1									NOS2															LIPK		ANGPTL8
							SGMS2	PDPR							GPCPD1	RUFY1				HSD3B2									NPC1															LIPN		PROX1
							CCDC71L	AVP							INPP5E	PIGZ				HSD11B1									NPY5R															PLA2G2F		PSAP
							SPTSSA	APPL2							SPHK2	ITPKC				HSD11B2									NTRK2															FABP9		SPHK2
							ABHD3	AVPR1A							AGPAT3	PNPLA3				HSD17B1									NTSR1															FABP12		PNPLA2
							DHCR7	THNSL2							AGPAT4	SLC44A4				HSD17B3									OSBP															CRTC3		PPP4R3B
							DHCR24	ECHDC2							STARD7	DDHD1				HSD17B2									OXT															LPIN3		ABHD6
							CYB5R3	ACOXL							CHPT1	PTDSS2				HSD17B4									P2RX4															ASAH2B		PTGS2
							DLD	OLAH							PDXP	PLA2G12A				ACADL									P2RX7															CYP4F12		PTK2
							DPAGT1	PRKAA1							PLSCR3	CAPN2				APOA1									FURIN															SMPD1		DISP3
							DPEP1	PRKAA2							PLAAT1	PITPNM3				HTR2A									PLA2G3															SMPD2		PDP2
							AGT	PRKAB1							SLC44A2	PIP5K1A				HTR2B									ANO7															SORL1		GPAM
							AGTR1	PRKAB2							DOLPP1	PIP5K1B				HTR2C									PNPLA8															SPP1		TRIB3
							ECH1	PRKAG1							TTC7A	PIP4K2B				APOA2									PRKN															SRD5A1		BBS4
							ECHS1	PRKAR2B							PTEN	PLA2G6				APOA4									PRELID3B															AKR1D1		MID1IP1
							ABCA1	PECR							ABHD6	PLA2G10				APOB									FIS1															SULT1E1		RAN
							NR0B1	ECHDC1							SERINC1	SLA2				ST8SIA6									SERPINA5															SULT2A1		RARRES2
							EDN1	ACSS2							PITPNM2	FAR1				ENPP7									PLEKHA8P1															THRA		REST
							EDN2	MAPK3							PLEKHA4	PGAP4				ACER2									GAL															TNF		FAM3A
							EEF1A2	ASAH2							GPAM	GNPAT				MALRD1									ABHD5															TWIST1		ELOVL5
							EGFR	BDH2							PTPN13	FAM126A				APOC1									GLTP															OC90		RORA
							EGR1	BAAT							PCYT2	PIGO				ACSM4									PRKAG2															DAGLA		RORC
							SDR16C5	PTGDS							PCTP	PLEKHA8				IDH1									GULP1															YWHAH		RXRA
							PLPP4	PTGIS							RAB4A	GPAT3				IDI1									LIMA1															RAB7A		SC5D
							EHHADH	PTGS1							RAB5A	PLCD4				APOC2									TRIAP1															GDPD3		SCD
							PLBD2	PTGS2							PLAAT4	MFSD2A				AC098591.2									ENPP1															ABHD16A		CEACAM1
							ACSF3	PDP2							PLEKHA1	SERAC1				APOC3									ACSL5															PLA2G7		SCT
							ALG14	GPAM							PLEKHA2	AJUBA				HSD17B13									GHRL															SRD5A3		CCL19
							ABCA2	TRIB3							SERINC4	PIGY				IFNG									ATP8A2															PLBD1		CCL21
							PIKFYVE	CYP4F11							SBF1	PIK3R3				MOGAT3									ATP8B1															PNPLA3		NOD2
							LIPH	ABCD3							ABHD4	DGKZ				DGAT2L6									ABCB1															ACAD10		CRTC3
							PLD6	ABCD4							MTMR14	DGKE				APOE									ABCB4															FGF23		ARV1
							HACD2	PEX2							PLA2G2F	DGKD				ACSM2B									PIP4K2A															DDHD1		P2RY12
							CERS3	MID1IP1							PLPPR2	SELENOI				IGFBP7									PITPNA															PLA2G12A		BCL11B
							EPHA8	ALOXE3							ETNPPL	PLA2G4C				CCN1									PLA2G1B															PNPLA4		BMP2
							SLC44A5	ELOVL5							LPIN3	SOCS1				IL1B									PLA2G2A															ACOX2		BMP5
							EPHX1	ACSM3							MPPE1	GPAA1				IMPA1									PLA2G4A															ACOX3		BMP6
							EPHX2	MSMO1							PLEKHA3	CDS2				INS									PLA2G5															SESN2		SNAI2
							CLN8	SCD							BMX	MTMR1				INPP4A									ZFYVE1															LONP2		MTMR9
							AKT1	CEACAM1							MTMR9	GALR2				INPP5D									PLSCR1															BCO2		SMARCD3
							AKT2	SCP2							SMPD1	DPM1				INPPL1									PLTP															PLA2G6		SMPD2
							ESR1	ACOT1							SMPD2	DPM2				INSIG1									SLCO1C1															PLA2G10		SNAI1
							ABCA3	ACOT6							TAZ	INPP4B				EIF6									PNLIP															ACAD11		SOD1
							ETFA	FADS2B							NKX2-1	SOCS2				ACADVL									SLC38A2															PLA2G12B		SORL1
							ETFB	PLA2G2F							TPTE	SYNJ1				ARF1									POMC															HINT2		SOX9
							ALAS1	ELOVL1							PI4KAP1	SYNJ2				CERKL									PON1															MCEE		SP1
							ETFDH	LPIN3							OC90	CPNE3				ENHO									PPARA															ABHD1		SQLE
							F2	ASAH2B							NR1H2	MTMR3				SLC27A1									PPARD															PLCD4		SRC
							ABCD1	AACS							MBOAT7	MTMR2				ARF3									CROT															ADTRP		BRCA1
							ALDH1A1	CYP4F12							GDPD3	CPNE1				KPNB1									PPARG															MFSD2A		SREBF1
							FAAH	SOX9							ABHD16A	SOCS3				PEDS1									GRAMD1C															LIPF		SREBF2
							FABP4	BRCA1							PLA2G7	PIP4P1				ACAT2									AUP1															CYP4F2		STAR
							FABP1	SREBF1							ABHD8	PIGQ				AGMO									LAMTOR1															LGALS12		STAT5B
							FABP2	ELOVL4							SRD5A3	MTMR6				LBR									AVP															SCARF1		SULT2A1
							FABP3	TBXAS1							PIP4K2C	MTMR7				LCAT									ATG2B															PLA2G4C		TBL1X
							FABP5	TH							PLBD1	MTMR4				LDLR									XKR8															HSD17B6		TEK
							FABP6	TNFRSF1A							LPCAT1	SOCS6				LEP									LRRC8D															AKR1C3		TGFB1
							FABP7	C3							DHDDS	PIGM				LHB									AVPR1A															ABCB11		TSPO
							ACSL1	TWIST1							PLPPR3	PGAP3				LIPC									SLC38A7															IRS2		THRA
							ACSL3	TYRP1							PGAP1	TPTE2				FADS1									ASXL2															CES2		THRSP
							ACSL4	UCP3							CWH43	CPNE6				FADS3									FBXW7															SPHK1		TM7SF2
							PTK2B	NR1H2							RUFY1	PIGS				HACD4									AVPR1B															SGPL1		TNF
							FASN	DAGLA							PIGZ	PCYT1B				LPL									PRKAA1															PLCZ1		TNFRSF1A
							TYSND1	XBP1							ITPKC	PIGL				PLPP6									PRKAA2															ACBD5		C3
							GLYATL2	MIR766							PNPLA3	PIGB				LSS									PRKAB2															ADIPOQ		TWIST1
							ALDH1A3	ELOVL6							SLC44A4	PGS1				LTA4H									TMEM30A															LIPG		TXNRD1
							GDPD4	FA2H							DDHD1	SCARB1				LTC4S									PRKCD															SCARB1		NR1H2
							ALDH3B1	HSD17B8							PTDSS2	PRDX6				MIR132									TEX2															PRDX6		VAV2
							CES5A	ADIPOR2							SGPP1	PITPNM1				MIR182									APOBR															PLCH2		MIR766
							ADGRF5	ECHDC3							PLA2G12A	PLCH2				MIR185									APOM															LPIN2		PSAPL1
							JAZF1	SCD5							CAPN2	SOCS5				MIR204									MAP2K6															SNX17		ELOVL6
							GPC2	ELOVL7							PITPNM3	LPIN2				MIR29B1									LRRC8A																	MBOAT7
							DAGLB	PANK2							PIP5K1A	PTDSS1				MIR30C1									PSAP																	ADIPOR2
							ALDH3B2	NR4A3							PIP5K1B	IP6K1				MIR33A									PSEN1																	TBL1XR1
							FDFT1	PTGES2							PIP4K2B	FIG4				MIR9-1									RETN																	PIP4K2C
							NAPEPLD	ACSF2							PLA2G6	LPGAT1				MIR96									NMUR2																	LPCAT1
							FDPS	PNPLA3							PLA2G10	NR1H4				ASAH1									SLC17A7																	PANK2
							FDX1	ACAD10							SLA2					MIF									PLSCR2																	NR4A3
							FDXR	ACSBG2							FAR1					ACHE									PLSCR3																	RUBCNL
							GPC4	ACOX2							PGAP4					PLIN5									SLC17A6																	CHD9
							ALDH3A2	ACOX3							GNPAT					AKR1B15									PLSCR4																	OPA3
							FGF1	ELOVL3							PLPP5					MTM1									PNPLA2																	ASXL3
							FGF2	SESN2							PLA2G12B					MVD									TMEM159																	CAPN2
							ABCD2	LONP2							FAM126A					MVK									ATP10A																	CCDC3
							FGFR3	PLA2G10							PIGO					ACLY									ATP8B2																	LONP2
							GPC5	ACAD11							PLEKHA8					NDUFAB1									ATP10D																	PIP4K2B
							FGFR4	ALKBH7							GPAT3					ATM									PTCH1																	NSMAF
							FGR	GNPAT							PLCD4					ATP1A1									GRAMD1B																	DGAT2
							FHL2	ACSS1							MFSD2A					NFKB1									ESYT2																	MFSD2A
							DOLK	DGAT2							SERAC1					NFYA									DISP3																	DGKZ
							ATG14	MCEE							AJUBA					NFYB									PITPNM2																	LGALS12
							INPP5F	ABHD1							PIGY					NFYC									RELCH																	SLC45A3
							MORC2	ADTRP							PIK3R3					OCRL									GRAMD1A																	HELZ2
							SACM1L	CBR4							DGKZ					OSBP									PTPN2																	CAV1
							SIRT2	MFSD2A							DGKE					P2RX1									PTPN11																	PLPP1
							SCAP	CYP4F2							DGKD					PLA2G3									ABCD3																	AKR1C3
							PTGR1	SLC45A3							SELENOI					PNPLA8									ABCD4																	ABCB11
							CYP2G1P	DEGS1							PLA2G4C					PAM									PCTP																	NCOA1
							EFR3B	CAV1							PLPP1					RDH8									MID1IP1																	IRS2
							PLCH1	PLA2G4C							PLPP2					NSDHL									RAB3A																	MBTPS1
							WDTC1	AKR1C3							PLPP3					DHH									RBP4																	EDF1
							PDXDC1	ABCB11							SOCS1					PBX1									REN																	MTMR1
							SMG1	IRS2							GPAA1					ST8SIA3									LDAH																	PEX11A
							NCOA6	CBR1							CDS2					PCK1									RPS6KB1																	HDAC3
							AKR1B1	CES2							MTMR1					PCK2									BDKRB2																	SPHK1
							EFR3A	PER2							GALR2					MLXIPL									RXRA																	MTMR3
							GPD1L	SGPL1							DPM1					ADIPOR1									CEACAM1																	MTMR2
							LPIN1	RGN							DPM2					SCCPDH									SCP2																	RGN
							RGL1	ACBD5							INPP4B					ABHD5									ANO3																	MTMR4
							ACSBG1	HACD1							SOCS2					MECR									ABCG4																	CD19
							FLT1	ADIPOQ							SYNJ1					INSIG2									STRA6																	ADIPOQ
							FLT3	PLAA							SYNJ2					HSD17B12									ABCG5																	SLC22A13
							PLCL2	LIPG							CPNE3					HSD17B11									ABCG8																	ORMDL1
							PLCB1	SLC22A13							MTMR3					HSD17B14									TMEM30CP																	ORMDL3
							DDHD2	FADS2							MTMR2					PLCE1									PLA2G2F																	GGPS1
							FMO5	QKI							CPNE1					ACP6									SHH																	CD36
							ACSL6	CD36							SOCS3					PIGP									ARV1																	SCARB1
							SIN3B	TECR							PIP4P1					PCYT1A									SLC1A1																	MACROH2A1
							ESYT1	PTGES							PIGQ					CYP39A1									SLC1A2																	H6PD
							PIP5K1C	NCOR1							MTMR6					MBTPS2									SLC1A3																	NR1D1
							CTDNEP1	LPIN2							MTMR7					PRKAG2									SLC1A4																	NCOR1
							SIRT4	CD74							MTMR4					ISYNA1									SLC1A5																	NCOR2
							SIRT3	LPGAT1							IDI2					HSD17B7									SLC1A6																	ABCG1
							SIRT1								SOCS6					HACD3									SLC1A7																	TGS1
							MLYCD								PIGM					PDGFA									SLC2A1																	RUBCN
							SLC44A1								PGAP3					PDGFB									SLC4A1																	CD74
							CES3								TPTE2					RAB14									SFTPA1																	CD81
							PIK3R5								CPNE6					PIGT									BMP6																	LPGAT1
							SEC14L2								PLAA					PDK4									SLC10A1																	FGF19
							PIGN								LIPG					CYB5R2									SLC10A2																	NR1H4
							FPR2								PIGS					ACSL5									SLC12A2																	NR1D2
							PDSS1								ORMDL3					CYB5R1									SLCO2A1																	CDC42
							AMACR								GGPS1					INPP5K									SLCO1A2
							PLA2G15								PCYT1B					PEX7									PLEKHA3
							RAB38								PIGL					PIGA									SNAP25
							PRKD3								PIGB					PIGC									SOAT1
							PITPNB								PGS1					PIGF									SPP1
							PISD								SCARB1					PIGH									SQLE
							APOL2								SPTLC2					PIK3C2A									SREBF1
							ALK								PRDX6					PIK3C2B									SREBF2
							ALOX12								PITPNM1					PIK3C2G									SSTR4
							ABCA4								PLCH2					PIK3C3									STAR
							ALOX5								SOCS5					PIK3CA									STAT5B
							ALOX5AP								LPIN2					PIK3CB									STX1A
							ALOX12B								PTDSS1					PIK3CD									STXBP1
							ALOX15								IP6K1					PIK3CG									VAMP2
							ALOX15B								PLPPR4					PIK3R1									VAMP7
							MTOR								FIG4					PIK3R2									SYK
							ALPI								LPGAT1					PI4KA									SYT1
							FSHB								NR1H4					PI4KB									TAC1
							NR5A2													PIP4K2A									MIR33B
							NR5A1													PLA2G1B									THBS1
							FUCA1													PLA2G2A									TSPO
							FUT2													PLA2G4A									THRSP
							FUT3													PLA2G5									TMF1
							FUT5													PLCG2									TNF
							FUT6													PLD1									C3
							FUT7													PLD2									TRH
							TECRL													PLP1									TRPC5
							KDSR													PLSCR1									TTPA
							IPMK													BCO1									OC90
							LCLAT1													PRKAG3									UGCG
							CERS6													A4GALT									NR1H2
							G6PC													DPM3									VPS51
							G6PD													WNT4									VLDLR
							ETFBKMT													MTMR12									MIR758
							LPCAT4													PPARA									SLC25A20
							TMEM86B													PPARD									FTO
							PLA2G4F													CRLS1									APOO
							PCSK9													MED1									SLC25A22
							CNEP1R1													PIGG									ATP8B4
							GK5													ELOVL2									LRRC8E
							ST6GALNAC3													LPCAT2									SLC66A2
							SERINC5													PIGX									ZC3H12A
							PLCXD2													ACSM5									SPX
							GALC													OXSM									STARD5
							B4GALNT1													AVP									CPTP
							SULT4A1													TMEM38B									EEPD1
							PRKD2													AVPR1A									APOL6
							SUMF2													ETNK2									APOL5
							SGMS1													THNSL2									APOL4
							SIN3A													FBXW7									APOL3
							KBTBD2													PI4K2B									SGPP1
							TIPARP													OLAH									APOLD1
							TSKU													SPTLC3									PLA2G12A
							LRP10													AGPAT5									NRIP1
							ACOT11													ACER3									SLC10A3
							OSBPL3													PI4K2A									FZD4
							HACL1													ETNK1									SLC25A18
							DECR2													SMPD3									ESYT3
							ABHD12													MTMR8									SPNS1
							LDLRAP1													PRKAA1									PLA2G10
							ZBTB20													SMPD4									SLC10A7
							TIAM2													PRKAA2									LRRC8C
							GATA6													PRKAB1									ALKBH7
							PLA2G2D													PRKAB2									NR0B2
							GBA													PIGV									SOAT2
							FGF21													VAC14									PLA2G12B
							GBGT1													PRKAG1									DGAT2
							GC													AGK									PLEKHA8
							GCDH													PRKCD									MFSD2A
							OPN1MW													PECR									SERAC1
							BSCL2													PRKD1									PPFIA4
							PIPSL													ACSS2									PPFIA2
							GFI1													PRLR									PPFIA1
							SH3YL1													PROX1									CYP4F2
							GGT1													INPP5E									ABCC11
							GGT5													ASAH2									PPFIA3
							GHSR													SPHK2									APOL1
							GIP													AGPAT3									KMO
							ACAD8													AGPAT4									CAV1
							ANKRD1													STARD7									TNFSF11
							ST6GALNAC4													CHPT1									SLC25A12
							GK													BAAT									PLA2G4C
							GK2													PLSCR3									ABCB11
							DKKL1													PNPLA2									NCOA1
							DKK3													PDSS2									IRS2
							INPP5J													SLC44A2									DGAT1
							CPNE7													DOLPP1									ABCC3
							NAAA													PTEN									CDS2
							GLA													PTGDS									TNFRSF11A
							GPC3													PTGIS									CCK
							GLB1													ABHD6									PER2
							COQ2													PTGS1									SYT7
							TNFRSF21													PTGS2									RFT1
							SULT1B1													SERINC1									LRAT
							SMPDL3B													PITPNM2									TSPOAP1
							HPGDS													PLEKHA4									ADIPOQ
							PGAP2													GPAM									LIPG
							ANGPTL3													TRIB3									STOML1
							PRPF19													PTPN13									CD36
							MCAT													ABCD3									SCARB1
							HTRA2													PCYT2									SCARB2
							HDHD5													PCTP									VPS4B
							GM2A													MID1IP1									PTGES
							GNB3													RAB4A									PITPNM1
							ABO													RAB5A									ABCG1
							GPC1													RAN									IKBKE
							GPD1													PLEKHA1									C2CD2L
							GPLD1													PLEKHA2									OSBPL2
							ANG													ALOXE3									NR1H4
							SLC22A24													RBP1
							PLA2G4D													REST
							CES4A													FAM3A
							PGP													ELOVL5
							NUDT7													RPE65
							PDXDC2P-NPIPB14P													SERINC4
							FADS6													ACSM3
							PIGW													SBF1
							GDPD1													MSMO1
							ZADH2													SC5D
							THEM5													SCD
							CYP4A22													CEACAM1
							IAH1													SCP2
							FAM126B													ABHD4
							GPER1													GAL3ST2
							GPR31													FADS2B
							SUMF1													MTMR14
							CYP4V2													ALDH8A1
							PNPLA1													PLA2G2F
							GPS2													DGAT2L7P
							GPX1													ACBD3
							GPX4													ARV1
							GPX5													ST3GAL1
							SLC27A6													ST3GAL2
							ACAD9													ELOVL1
							ORMDL2													ST3GAL4
							DNAJC15													ETNPPL
							LGALS13													ST8SIA1
							GSTA1													LPIN3
							GSTM1													BMP2
							GSTM2													MPPE1
							GSTM4													BMP5
							GSTP1													ASAH2B
							GSTZ1													BMP6
							CYP2S1													SNAI2
							GRHL1													PLEKHA3
							NPC1L1													BMX
							ST8SIA5													MTMR9
							ALG6													SMPD1
							CERS2													SMPD2
							ACAA1													SNAI1
							ANXA1													SOD1
							HSD17B10													SP1
							HADHA													SQLE
							HADHB													SRD5A1
							HADH													SRD5A2
							HDLBP													AKR1D1
							HEXA													BRCA1
							HEXB													SREBF1
							PLA2G2E													SREBF2
							ST6GALNAC6													STAR
							SOCS7													ELOVL4
							PIK3R4													TAZ
							STOML2													TBXAS1
							ACACA													TSPO
							AOAH													THRSP
							HMGCL													TM7SF2
							HMGCR													TNF
							HMGCS1													TNFRSF1A
							HMGCS2													C3
							HNF4A													CRPPA
							APOF													UGCG
							ACACB													UGT8
							HPGD													NR1H2
							HSD3B1													XBP1
							HSD3B2													MIR766
							HSD11B1													ST8SIA4
							HSD11B2													ELOVL6
							HSD17B1													MBOAT7
							HSD17B3													FA2H
							HSD17B2													DHRS11
							HSD17B4													HSD17B8
							ACADL													ABHD8
							HSPG2													ADIPOR2
							APOA1													CERS4
							HTR2A													SRD5A3
							HTR2B													GAL3ST4
							HTR2C													PIP4K2C
							APOA2													LPCAT1
							APOA4													DHDDS
							APOB													SCD5
							GPIHBP1													ELOVL7
							HCAR2													PGAP1
							ST8SIA6													PTGES2
							APOBEC1													CWH43
							ENPP7													MOGAT2
							ZFP69													RUFY1
							CYP27C1													PIGZ
							ID2													HSD3B7
							ACADM													PNPLA3
							CLPSL1													SLC44A4
							ACER2													ASXL3
							LIPM													DDHD1
							CYP26C1													ST8SIA2
							MALRD1													PTDSS2
							APOC1													SGPP1
							ACSM4													PLA2G12A
							IDH1													ACSBG2
							IDI1													ST6GALNAC5
							APOC2													CAPN2
							AC098591.2													ACOX2
							APOC3													PITPNM3
							HSD17B13													ELOVL3
							PLCXD3													CCDC3
							IFNG													TLCD3B
							APOC4													STARD3NL
							MOGAT3													PIP5K1A
							APOD													PIP5K1B
							DGAT2L6													PIP4K2B
							SERINC2													PLA2G6
							APOE													PLA2G10
							ACSM2B													B3GNT5
							IGFBP7													FAR1
							CCN1													PGAP4
							ACADS													NSMAF
							APOH													GNPAT
							APP													ACSS1
							IL1B													DGAT2
							IL1RN													HINT2
							IL4													ABHD1
							ACADSB													PIGO
							GLT6D1													PLEKHA8
							IMPA1													GPAT3
							IMPA2													CBR4
							INPP1													MFSD2A
							INS													SERAC1
							INPP4A													AJUBA
							INPP5A													PIGY
							INPP5B													PIK3R3
							INPP5D													DGKZ
							INPPL1													DGKE
							INSIG1													DGKD
							IRS1													AGPS
							EIF6													SLC45A3
							ITGB8													SELENOI
							ACADVL													DEGS1
							ITPKA													PLA2G4C
							ITPKB													PLPP1
							IVD													PLPP2
							ASPG													PLPP3
							ARF1													HSD17B6
							PI4KAP2													AKR1C3
							CERKL													ABCB11
							ENHO													DGAT1
							PNPLA7													B4GALT3
							AGRN													B3GALT4
							SLC27A1													B3GALT2
							ARF3													B3GALT1
							ACAT1													MBTPS1
							KIT													CBR1
							KPNB1													GPAA1
							PEDS1													CDS2
							TNFAIP8L3													MTMR1
							CLPSL2													DPM1
							ACAT2													DPM2
							NUDT19													INPP4B
							PLA2G2C													ALDH1A2
							AGMO													SYNJ1
							LBR													ST3GAL5
							LCAT													SYNJ2
							LDLR													SPHK1
							LEP													SGPL1
							LEPR													CPNE3
							LHB													MTMR3
							LIPA													MTMR2
							LIPC													CPNE1
							LIPE													CACNA1H
							FADS1													GAL3ST3
							FADS3													CH25H
							HACD4													PIGQ
							LPA													CERS5
							LPL													RGN
							PLPP6													MTMR6
							LRP1													MTMR7
							LRP2													MTMR4
							LRP5													IDI2
							LSS													HACD1
							LTA4H													LARGE1
							CYP4F3													VAPB
							LTC4S													VAPA
							LYN													TSPOAP1
							MIR132													PIGM
							MIR138-1													PGAP3
							MIR182													B4GALT6
							MIR185													B4GALT5
							MIR204													TPTE2
							MIR27A													SDR42E1
							MIR27B													CPNE6
							MIR29B1													ADIPOQ
							MIR30C1													LIPG
							MIR33A													PIGS
							MIR9-1													ORMDL1
							MIR96													ORMDL3
							ARSA													FADS2
							STS													CYP7B1
							ME1													QKI
							MECP2													GGPS1
							MGST2													PCYT1B
							MGST3													PIGL
							ASAH1													PIGB
							MIF													PGS1
							ACHE													SCARB1
							ALG11													GAL3ST1
							PLIN5													SPTLC2
							AKR1B15													TECR
							SULT1A4													PTGES
							MT3													H6PD
							MTM1													NR1D1
							MTTP													PITPNM1
							MMUT													ABCG1
							MVD													LPIN2
							MVK													CD74
							NAGA													PTDSS1
							ACLY													OSBPL2
							NDUFAB1													FIG4
							ATM													LPGAT1
							NEU1													FGF19
							NEU2													NR1H4
							ATP1A1
							NFE2L1
							NFKB1
							NFYA
							NFYB
							NFYC
							NPAS2
							NPC1
							OCRL
							ATP5F1A
							OSBP
							P2RX1
							PAFAH1B1
							G0S2
							PLA2G3
							PAFAH1B2
							PAFAH1B3
							PAFAH2
							ATP5F1B
							PNPLA8
							PAM
							RDH8
							NSDHL
							DHH
							PBX1
							PC
							PCCA
							PCCB
							ACOX1
							ST8SIA3
							PCK1
							PRLH
							FAM135B
							PCK2
							GAL
							CRYL1
							MLXIPL
							ADIPOR1
							SCCPDH
							ABHD5
							MECR
							RDH11
							ANGPTL4
							INSIG2
							HSD17B12
							HSD17B11
							HSD17B14
							HAO2
							PLCE1
							ACP6
							PIGP
							GLTP
							GOLM1
							PCYT1A
							CYP39A1
							MBTPS2
							PLA1A
							PDE3A
							AIG1
							PDE3B
							PRKAG2
							IP6K2
							LIMA1
							ISYNA1
							HSD17B7
							HACD3
							PDGFA
							PDGFB
							RAB14
							PDGFRA
							GDE1
							PIAS4
							PDGFRB
							LSR
							LIPT1
							PIGT
							PDK1
							PDK2
							PDK3
							PDK4
							ENPP2
							CYB5R2
							ACSL5
							CYB5R1
							INPP5K
							PEX7
							PEX13
							ATP8B1
							ABCB4
							ATP6V1B1
							PHYH
							PIGA
							PIGC
							PIGF
							PIGH
							PIK3C2A
							PIK3C2B
							PIK3C2G
							PIK3C3
							PIK3CA
							PIK3CB
							PIK3CD
							PIK3CG
							PIK3R1
							PIK3R2
							PI4KA
							PI4KB
							PIP4K2A
							PITPNA
							PLA2G1B
							PLA2G2A
							PLA2G4A
							PLA2G5
							PLAGL2
							PLCB2
							PLCB3
							PLCB4
							PLCD1
							PLCL1
							TM6SF2
							PLCG1
							PLCG2
							PLD1
							PLD2
							PLEK
							PLIN1
							PLP1
							PLSCR1
							PLTP
							BCO1
							PRKAG3
							A4GALT
							PNLIP
							PNLIPRP1
							PNLIPRP2
							DPM3
							WNT4
							HAO1
							PON1
							PON2
							PON3
							UGT2B28
							HMGCLL1
							MTMR12
							UGT1A8
							UGT1A7
							UGT1A9
							PPARA
							UGT1A4
							UGT1A1
							UGT1A3
							PPARD
							CRLS1
							CROT
							PPARG
							MED1
							PDP1
							NKX1-1
							CTSA
							GDPD2
							PIGG
							RETSAT
							PLPPR1
							MTMR10
							ELOVL2
							AUH
							CYP2W1
							BPNT2
							LPCAT2
							PIGX
							PLAAT2
							CLN6
							ACSM5
							OXSM
							LAMTOR1
							PDPR
							AVP
							PPP2CA
							TMEM38B
							PPP2R1A
							APPL2
							AVPR1A
							ETNK2
							PPP2R5A
							THNSL2
							ECHDC2
							ACOXL
							FBXW7
							PI4K2B
							OLAH
							SPTLC3
							AGPAT5
							ACER3
							SLC35C1
							PLCXD1
							PI4K2A
							PPT1
							ETNK1
							SMPD3
							PIP4P2
							MTMR8
							PRKAA1
							AMBRA1
							SMPD4
							PRKAA2
							PRKAB1
							PRKAB2
							PIGV
							VAC14
							PRKAG1
							FAR2
							AGK
							PRKAR2B
							PRKCD
							PRKCE
							PECR
							TEX2
							ECHDC1
							PRKD1
							ACSS2
							ANGPTL8
							APOBR
							APOM
							MAPK3
							ALG1
							PRLR
							GPCPD1
							PROX1
							LGMN
							PSAP
							CYP26B1
							INPP5E
							ASAH2
							SPHK2
							AGPAT3
							AGPAT4
							BDH2
							STARD7
							CHPT1
							BAAT
							AKR1B10
							PDXP
							PLSCR3
							PNPLA2
							PDSS2
							PLAAT1
							SLC44A2
							DOLPP1
							TTC7A
							PPP4R3B
							PTEN
							PTGDS
							PTGIS
							ABHD6
							PTGS1
							PTGS2
							UGT2A2
							PTK2
							ESYT2
							SERINC1
							DISP3
							PDP2
							NCEH1
							FAM135A
							PITPNM2
							PLEKHA4
							RDH14
							GPAM
							GBA2
							GBA3
							TRIB3
							PTPN11
							PTPN13
							CYP4F11
							PTPRN2
							BAX
							ABCD3
							ABCD4
							PEX2
							PCYT2
							PCTP
							BBS4
							MID1IP1
							RAB4A
							RAB5A
							RAN
							RARRES2
							PLAAT4
							PLEKHA1
							PLEKHA2
							SCPEP1
							ALOXE3
							RBP1
							RBP2
							RBP3
							RBP4
							OPN1LW
							RDH5
							REST
							RHO
							RLBP1
							FAM3A
							ELOVL5
							LDAH
							RORA
							RORC
							OPN1SW
							RPE65
							SERINC4
							MBOAT4
							RXRA
							ACSM3
							SBF1
							MSMO1
							SC5D
							SCD
							CEACAM1
							SCP2
							SCT
							CCL19
							CCL21
							SDC1
							SDC2
							SDC4
							ABHD4
							SEL1L
							GAL3ST2
							NOD2
							ACOT1
							ACOT6
							DPEP2
							STRA6
							FADS2B
							LIPK
							LIPN
							SFTPB
							MTMR14
							ALDH8A1
							PLA2G2F
							DGAT2L7P
							FABP9
							FABP12
							SHH
							ACBD3
							PLPPR2
							CERK
							CRTC3
							LMF1
							ARV1
							P2RY12
							CYP3A43
							ST3GAL1
							ST3GAL2
							ELOVL1
							ST3GAL4
							PORCN
							ETNPPL
							ST8SIA1
							LPIN3
							BCL11B
							BMP2
							MPPE1
							BMP5
							ASAH2B
							BMP6
							SLC16A1
							SLC22A4
							SNAI2
							PLEKHA3
							AACS
							BMX
							CYP4F12
							MTMR9
							SMARCD3
							SMPD1
							SMPD2
							SNAI1
							SOAT1
							SOD1
							SORL1
							SOX9
							SP1
							SPP1
							SQLE
							SRC
							SRD5A1
							SRD5A2
							AKR1D1
							BRCA1
							SREBF1
							SREBF2
							STAR
							STAT5B
							SULT1E1
							ELOVL4
							SULT1A2
							SULT1A1
							SULT1A3
							SULT2B1
							SULT2A1
							TAZ
							TBL1X
							TBXAS1
							TEK
							TGFB1
							TH
							TSPO
							THRA
							THRSP
							NKX2-1
							TM7SF2
							TNF
							TNFRSF1A
							TPTE
							C3
							TTPA
							TTR
							PI4KAP1
							OPN1MW2
							TWIST1
							OC90
							TXNRD1
							CRPPA
							TYRP1
							UCP3
							UGCG
							UGT2B4
							UGT2B7
							UGT2B10
							UGT2B15
							UGT2B17
							UGT8
							UMOD
							NR1H2
							VAV2
							VDR
							VLDLR
							DAGLA
							WNT10B
							XBP1
							YWHAH
							MIR766
							PSAPL1
							ZNF202
							LRP8
							RAB7A
							ST8SIA4
							ALG8
							ELOVL6
							ALG12
							MBOAT7
							FA2H
							GDPD3
							DHRS11
							ABHD16A
							HSD17B8
							PLA2G7
							ABHD8
							ADIPOR2
							CERS4
							SRD5A3
							GAL3ST4
							TBL1XR1
							ECHDC3
							ALG9
							NAA40
							PIP4K2C
							EPHX3
							ALG13
							PLBD1
							LPCAT1
							DHDDS
							PLPPR3
							SCD5
							ELOVL7
							PANK2
							PGAP1
							NR4A3
							PTGES2
							CWH43
							MOGAT2
							RUBCNL
							CHD9
							OPA3
							ACSF2
							RUFY1
							PIGZ
							HSD3B7
							ITPKC
							CUBN
							PNPLA3
							ACAD10
							SLC44A4
							FGF23
							CPTP
							ASXL3
							DDHD1
							APOL5
							APOL4
							ST8SIA2
							PTDSS2
							SGPP1
							GDPD5
							PLA2G12A
							ACSBG2
							ST6GALNAC5
							PNPLA4
							CAPN2
							ACOX2
							ACOX3
							PITPNM3
							ELOVL3
							CCDC3
							SESN2
							TLCD3B
							LONP2
							ESYT3
							BCO2
							STARD3NL
							PIP5K1A
							PIP5K1B
							PIP4K2B
							PLA2G6
							PLA2G10
							B3GNT5
							ACAD11
							SLA2
							FAR1
							ALKBH7
							PGAP4
							NR0B2
							SOAT2
							NSMAF
							GNPAT
							PLPP5
							ACSS1
							PLA2G12B
							DGAT2
							EBPL
							FAM126A
							HINT2
							MCEE
							ABHD1
							CAT
							PIGO
							PLEKHA8
							GPAT3
							PLCD4
							ADTRP
							CBR4
							MFSD2A
							ALG10
							SERAC1
							AJUBA
							PIGY
							PIK3R3
							LIPF
							DGKZ
							DGKE
							DGKD
							CYP4F2
							LGALS12
							ALG2
							AGPS
							SLC45A3
							APOL1
							HELZ2
							SELENOI
							DEGS1
							CAV1
							SCARF1
							CAV3
							PLA2G4C
							RDH16
							PLPP1
							PLPP2
							PLPP3
							HSD17B6
							AKR1C3
							ABCB11
							NCOA1
							SOCS1
							SERPINA6
							IRS2
							DGAT1
							B4GALT4
							B4GALT3
							B3GALT4
							B3GALNT1
							B3GALT2
							B3GALT1
							MBTPS1
							EDF1
							CBR1
							GPAA1
							CDS2
							MTMR1
							PEX11A
							GALR2
							DPM1
							DPM2
							INPP4B
							CES2
							SOCS2
							HDAC3
							ALDH1A2
							NR1I2
							PER2
							SYNJ1
							ST3GAL5
							SYNJ2
							SPHK1
							SGPL1
							CPNE3
							MTMR3
							MTMR2
							CPNE1
							CACNA1H
							GAL3ST3
							PLCZ1
							SOCS3
							CH25H
							PIP4P1
							PIGQ
							CERS5
							RGN
							MTMR6
							MTMR7
							MTMR4
							ACBD5
							DGKI
							IDI2
							RFT1
							HACD1
							LARGE1
							VAPB
							VAPA
							LRAT
							DHRS3
							TSPOAP1
							CD19
							SOCS6
							PIGM
							PGAP3
							B4GALT6
							B4GALT5
							TPTE2
							SDR42E1
							CPNE6
							ADIPOQ
							PLAA
							LIPG
							SLC22A13
							PIGS
							ORMDL1
							ORMDL3
							FADS2
							CYP7B1
							QKI
							GGPS1
							PCYT1B
							CD36
							PIGL
							PIGB
							PGS1
							SCARB1
							GAL3ST1
							SPTLC2
							TECR
							MPDU1
							PTGES
							MACROH2A1
							H6PD
							NR1D1
							PRDX6
							PITPNM1
							NCOR1
							NCOR2
							ABCG1
							PLCH2
							SOCS5
							LPIN2
							SDC3
							TGS1
							RUBCN
							CD74
							CD81
							SNX17
							PTDSS1
							IP6K1
							OSBPL2
							PLPPR4
							FIG4
							LPGAT1
							FGF19
							NR1H4
							NR1D2
							CDC42
[truncated: 130 more columns]

## Sheet: CSC signatures
SHATS_CSR_SIGNATURE	CREIGHTON_CD44+/CD24-/low-MS_UP	CREIGHTON_CD44+/CD24-/low-MS_DN	LIM_MaSC_ENRICHED_UP	LIM_MaSC_ENRICHED_DN	PECE_MAMMARY_STEM_CELL_UP	PECE_MAMMARY_STEM_CELL_DN
ASPM	SEPT6	AGR2	ABI3BP	ABCA3	ABHD6	ACER3
ATAD2	ABR	AMOTL2	ACER2	ABHD11	ACTG1	AK2
BIRC5	ADAMTS7	ANLN	ACTA2	ABHD14B	AK1	ANKH
BUB1	AKAP2	ARHGAP29	ACTG2	ACAD10	AKR1C1	ANKRD10
BUB1B	ANTXR2	ARHGAP8	ACVR2A	ACOT13	AKR1C2	ANP32E
C10ORF26	APOBEC3G	ARHGAP8	ADAMTS1	ACOT4	APOE	APP
C21ORF45	ARHGAP24	ATP1B1	ADAMTS2	ACOT8	ATP5E	ARHGAP32
CCDC99	ARHGEF2	ATP1B1	ADARB1	ACPL2	ATP5I	ARHGEF2
CCNA2	ARID1B	B3GALNT1	AEBP1	ACY1	ATP5L	ARMC8
CCNB1	CCND2	BAIAP2L1	AGPAT4	ADAM10	BAG3	ATRX
CCNB2	ARID5B	BCMP11	AHI1	ADAT1	C11orf31	BGN
CDC2	MYCBP2	BIRC5	AKAP2	ADD3	C17orf89	BTBD19
CDC20	ATP2B1	BPNT1	AKT3	AKAP10	C17orf90	BTF3L4
CDC7	BASP1	BSPRY	ALDH1L2	ALAD	C19orf79	C17orf85
CDKN3	BIN1	BZW2	AMOTL1	ALDH1A3	C22orf13	C19orf2
CENPA	BTG1	C10orf57	ANGPTL2	ALDH3B2	C8orf59	C20orf30
CENPF	C14orf139	C12orf30	ANKRD1	ALDH5A1	C9orf16	C5orf13
CEP55	CACNA1G	C14orf147	ANTXR1	ALG8	CCDC72	C9orf64
CIRBP	CCDC92	C14orf65	APOE	ALKBH6	CDC42SE2	CA12
CKS1B	CD97	C16orf34	AQP9	ANKRA2	CEBPD	CALD1
CKS2	CHST11	C17orf28	ARC	ANO9	CLTB	CALM1
CST3	CHST2	C19orf46	ARHGAP20	ANXA4	CLU	CCNL1
DBF4	CHST7	C1orf172	ARHGAP24	ANXA7	CNP	CDC16
DCC1	CNR1	C21orf45	ARHGAP25	AP1G2	CNPPD1	CDC5L
DKFZP762E1312	CPS1	C3orf52	ARNTL	AP1M2	COX4I1	CHD9
DLG7	CTNNB1	C6orf168	ARSI	AP3S2	COX6C	CHN1
DTL	CYGB	C7orf24	ASAM	ARHGEF16	COX7A2	CNOT8
ECT2	DDB2	C8orf4	ASPHD2	ARPC1A	CSTB	COG6
ESPL1	DDIT4	C9orf58	ATP2A2	ARRDC1	DDR1	COL6A1
FBXO5	DNM1	CAP2	AXL	ARRDC4	DDT	CRIPAK
FEN1	DTX1	CAP2	BACH1	ASB8	DDX24	CTSO
FOXM1	DYM	CAPN13	BAG3	ATG2A	DLL1	CTSZ
GPSM2	EBF	CASK	BCAR1	ATP1B1	DUSP7	DCTD
GTPBP4	EIF1	CBX2	BCL2L11	ATP6V0E2	DYNLL1	DDX3X
HMGB2	EIF4ENIF1	CCDC34	BCOR	ATP6V1E1	EDF1	DEGS1
HMMR	EMP3	CCL14	BMP1	BAIAP2L1	EEF1D	DENND4C
IGFBP4	FKBP5	CDC25A	BMP7	BARX2	EHD4	DERL1
IL6ST	FKSG49	CDS1	BNC1	BATF	EIF3K	DNM1
ISG20L2	FLII	CDS1	BTBD11	BCL2L13	EPS8L2	EBF1
KIAA0101	FLJ43663	CENPA	BVES	BCL3	F11R	EMP1
KIAA1794	FLJ90709	CENPF	C10orf54	BDH1	FAU	EPB41L3
KIF11	FMNL2	CFB	C12orf24	BIK	FTH1P5	EPS15
KIF14	FOXO1A	CGN	C13orf33	BNIPL	GAPDH	FAP
KIF15	FRAS1	CGN	C14orf149	BOLA1	GAS5	FAT3
KIF20A	FSTL4	CISH	C14orf37	BTC	GLTSCR2	FGFR1OP2
KIF23	FXYD5	CNKSR3	C17orf81	C11orf17	GNPTAB	FHL1
KIF2C	FYN	COBL	C19orf12	C11orf52	HINT1	GABBR1
KIF4A	GAS7	COX6C	C1QTNF4	C11orf71	HINT3	GDI2
KNTC2	GATS	CREB3L4	C20orf117	C14orf179	IL4R	GLUD1
LAMB2	GGCX	CRISP3	C21orf7	C17orf28	INHBC	GNG2
MAD2L1	HOM-TES-103	CSE1L	C2orf40	C17orf90	JAG1	GOLGA8B
MCAM	HPS1	CTBP2	C3orf54	C1GALT1C1	KARS	GPRASP1
MCM4	IFNAR1	CTBP2	C3orf58	C1orf210	KRT14	GUCY1B3
MCM6	IRF5	CTBP2	C3orf64	C1orf50	KRT16	HEY1
MELK	KIAA0194	CTBP2	C4orf49	C22orf25	KRT17	IDI1
MLF1IP	KIAA1632	CYB561	C5orf25	C2orf82	KRT6B	IGDCC4
MSH2	KLF12	CYB561	C6orf145	C5orf22	KRT8	IMPAD1
MTIF2	KLF13	DCC1	C8orf84	C6orf211	LAMB3	ITGB1
NCAPG	KLF7	DEFA1	C9orf3	C7orf46	LAMTOR2	JAG1
NCAPH	KPNA3	DEGS2	CACNB4	C9orf7	MANBA	JAK1
NEK2	MAP4K4	DKFZP686A01247	CADM1	CA2	MARS	JHDM1D
NUSAP1	LIX1L	DKFZP686P18101	CALD1	CAPG	MGP	JMJD1C
OIP5	LOC157381	DKFZP779L1068	CALML3	CASZ1	MT1E	KCNQ1OT1
PAICS	LOC283824	DSC2	CALU	CBLC	MT1F	KIFAP3
PBK	LOC388397	EDN1	CARD10	CCDC125	MT1G	KITLG
PDSS1	LUZP1	EFNA1	CAV1	CCNG1	MT1H	KLF12
PRC1	MAML2	EIF2B5	CBLB	CCT6B	MT1P2	KLHL28
PTTG1	HIPK2	ELAVL2	CCDC3	CD14	MT1X	KPNB1
PUS7	MEF2A	ELF3	CCDC85B	CD24	MT2A	LOC100190986
RACGAP1	MST150	ENAH	CCND2	CDC2L6	NACA	LOC100506168
RAD51	NDST2	ENSA	CD36	CDH1	NDP	LOC440434
RAD51AP1	NFRKB	ENSA	CD70	CEACAM1	NDUFA11	LOC641467
RCC1	NIFUN	ENSA	CDC42EP2	CGN	NDUFA6	LOC727820
RFC4	NT5E	EPB41L4B	CDH13	CGNL1	NDUFB2	MAP1LC3B
RRM2	NUP188	EPB41L5	CDH3	CHCHD5	NFIB	2024-03-07
SKP2	PCTK2	EPHB3	CDH4	CHPT1	PERP	MIR214
SMC2	PDE4A	EPN3	CDKN1A	CHURC1	PKP1	MMP14
SMC4	PDE4DIP	EPPK1	CHST3	CIB1	PPIA	NASP
SNRPA1	PER1	EPPK1	CHST7	CLCN3	PRDX2	NBPF10
SPTAN1	LOC572558	ERBB3	CHSY3	CLDN1	PTMA	NEAT1
STMN1	TRIO	ERBB3	CLIP3	CLDN3	RALA	NEMF
TALDO1	PHF15	EVA1	CNN1	CLDN4	RC3H2	NID1
TOP2A	PRO1073	EVI1	CNP	CLDN7	RPL10A	NKTR
TPX2	PLEKHG2	EXOD1	CNRIP1	CLDN8	RPL13	NSMAF
TRIP13	POLR2A	EXPH5	COL12A1	CMAS	RPL13A	P4HB
TTC13	POLS	F11R	COL14A1	CMC1	RPL15	PANK3
TTK	POU2F2	F11R	COL16A1	COASY	RPL18A	PCDH18
UBE2C	PPP3CA	F11R	COL17A1	COBL	RPL22	PCDHB10
UCK2	PSD	F11R	COL18A1	CORO2A	RPL23A	PCM1
WDR67	PTGS1	FAM84B	COL23A1	CPT2	RPL24	PDIA3
ZWINT	PTPRA	FANK1	COL4A1	CRB3	RPL27A	PLBD1
	QKI	FGFR2	COL4A2	CREB3L4	RPL28	PNISR
	RERE	FLJ13137	COL5A1	CTPS2	RPL35A	PPPDE1
	SDHAL1	FLJ20366	COL5A2	CXCL17	RPL36AL	PUM2
	FAM70B	FNBP1L	COL7A1	DAPP1	RPL39	PURB
	SH2B3	FOXA1	COL9A2	DBNDD2	RPL41	RAB2B
	SH3BGRL3	FRK	CPNE8	DCLRE1C	RPL7A	RABEP1
	SH3KBP1	FRMD3	CPXM1	DECR2	RPL8	RASA1
	SLC11A1	GATA3	CRISPLD1	DEFB1	RPLP1	REXO2
	SLC25A16	GATA3	CRLF1	DENND2D	RPLP2	RGS17
	SMPD1	GCNT1	CRYAB	DERA	RPS10	RNF146
	SMYD3	GINS2	CSDC2	DHCR24	RPS12	RPP14
	SOX6	GPATC2	CSPG4	DHCR7	RPS13	RUFY3
	SSBP2	GPR37	CSRP2	DHRS4	RPS14	RUSC1
	LOC200230	GRB14	CTGF	DHX32	RPS14P3	SCAF4
	ST3GAL2	GRHL1	CTNNAL1	DHX58	RPS16	SEC63
	ST3GAL5	GRHL2	CXCL14	DLG3	RPS18	SHQ1
	BICD1	GSTO2	CYGB	DMBT1	RPS19	SLC24A2
	TCHP	GTF2H5	D4S234E	DNAJC12	RPS19BP1	SLC25A43
	TMED5	HES1	DCBLD2	DTX3L	RPS2	SLC30A7
	TNRC6B	HIG2	DCHS1	EDEM2	RPS20	SLC41A2
	TRAM2	HN1	DCUN1D3	EFCAB4A	RPS25	SLC7A6
	VIM	HSZFP36	DKK3	EHHADH	RPS26	SNED1
	ZBTB16	IDH2	DLK2	ELF3	RPS28	SPON1
	ZCCHC6	IFT81	DLL1	ELL3	RPS29	SQLE
	ZFHX1B	IGSF3	DMWD	ELMO3	RPS3	SRSF3
	ZMYM2	IL20RA	DOCK10	ENPP4	RPS7	SRSF7
	ZNF335	INADL	DPYSL3	EPB41	RPSA	STX2
		INPP4B	DST	EPCAM	S100A2	TBRG1
		IPP	DUSP6	ERBB2	SEC61G	TCF7L2
		IRF6	DUSP7	ERBB3	SERPINA3	TIA1
		IRX5	DZIP1L	ERLIN2	SERPINB5	TIMM23
		JARID1B	EBF3	ESR1	SMARCA4	TM9SF2
		KCNK1	EDARADD	ESRP1	SNHG6	TMEM188
		KCTD3	EDNRB	EVPL	SNRPE	TNRC6A
		KIAA0103	EEPD1	EXOC5	SOCS3	TPM4
		KIAA0895	EFCAB1	FAAH	SOD2	TRIM27
		KIAA1107	EFNB1	FADD	SOX4	TRIO
		KIAA1217	EGFR	FAM108C1	SPTBN1	TROVE2
		KIAA1217	EGR2	FAM110A	STK35	TRPC1
		KIAA1324	EGR3	FAM82A2	TALDO1	TUG1
		KIAA1815	EID3	FBXO6	TBCA	TXNIP
		KIF1B	ELK3	FGF13	TIMM8B	UBE2K
		KIF4A	ELOVL4	FOXA1	TMSB10	UBL3
		KIF9	ENC1	FRK	TRAPPC5	UBR5
		KIF9	ENPP2	FUNDC1	TUBA4A	VCAM1
		KRTCAP3	EPAS1	GABRP	TUBB2A	VCAN
		LGR4	EPDR1	GALE	TUBB2B	VMP1
		LNX2	EPHB1	GATA3	TUBB3	WASF3
		LOC124220	ERF	GBAS	TUBB4B	XRCC5
		LOC284106	ETS1	GCA	TXN	XRN2
		LOC400506	ETV5	GCC2	UBA52	ZBTB1
		LOC440335	EVC	GIPC1	UBL5	ZCCHC9
		LOC441453	EXT1	GJB2	UQCR11	ZDHHC6
		LOC642587	FABP5	GK	UQCRB	ZKSCAN1
		LOC653108	FAM101B	GLE1	WFS1	ZNF862
		LOC92689	FAM132A	GLUL
		LPGAT1	FAM176A	GOLM1
		LRRC1	FAM184A	GOLPH3L
		LTF	FAM70B	GRB7
		MAGI1	FAS	GRHL1
		MAGI3	FBLN1	GRTP1
		MAL2	FBLN7	GSTK1
		MAP3K13	FBXO30	GSTO2
		MAP7	FERMT2	H2AFJ
		MARVELD2	FEZ1	HAGH
		MARVELD2	FGFRL1	HDAC10
		MARVELD3	FGL2	HDAC11
		MB	FHL1	HDHD3
		MCM2	FHOD3	HERC4
		MCM4	FJX1	HIST2H2BE
		MGC2780	FLNC	HLCS
		MGC4172	FLRT2	HOMER2
		MLF1	FMOD	HPN
		MLLT4	FOXP1	HTATIP2
		MNS1	FST	IBTK
		MTAC2D1	FXYD1	ICA1
		MTL5	FZD8	IDE
		MTX2	GEFT	IDO1
		MYO5C	GEM	IFI35
		MYO6	GJA1	IFNGR2
		MYO6	GJC1	ILDR1
		MYO6	GNAI1	IQGAP2
		NEDD4L	GNB4	ISG20
		NEK2	GNG11	IVD
		NFATC3	GOLIM4	KIAA0319L
		NFIA	GPC3	KIAA1147
		NKX3-1	GPR124	KIAA1244
		NPNT	GPR176	KIAA1324
		NTN4	GPR3	KIAA1522
		NVL	GPR87	KIAA1543
		OAZ3	GPSM1	KIAA1598
		OVOL2	GRASP	KIF1B
		P15RS	GSN	KLF6
		PAK3	GYLTL1B	KLHL5
		PARD3	GYPC	KLK11
		PARD6B	HAS2	KRT18
		PAWR	HDAC4	KRT19
		PAWR	HEG1	KRT8
		PAX9	HGFAC	KYNU
		PBX1	HRAS	LARS
		PBX1	HS3ST3A1	LGALS3BP
		PDLIM5	HSPB2	LIPH
		PDLIM5	HSPG2	LOC388588
		PGM2	HTRA1	LRBA
		PIK3R3	ICAM1	LRRC26
		PIN4	ID4	LSR
		PIN4	IGFBP2	LTF
		PKIB	IGFBP3	LYPD3
		PKIB	IGFBP4	LYPLAL1
		PKP4	IGFBP6	MANSC1
		PLCB4	IL17B	MAP3K1
		PLCH1	IL17RD	MAPK13
		PLK2	IL1B	MAPK9
		PLS1	IL24	MARVELD3
		PODXL	IL6	MB
		POLA2	IL6ST	MBOAT1
		PPAPDC2	IRX4	MBOAT2
		PPFIA3	ISM1	MBTPS2
		PPM1H	ITGA1	MCCC2
		PPP1R9A	ITGA6	MFSD7
		PPP1R9A	ITGA9	MIF4GD
		PRLR	ITGB1	MLPH
		PRLR	ITGB4	MPI
		PROM2	ITM2A	MRPL9
		PRRG4	JAG1	MRPS21
		PTPRF	JAM2	MTA3
		PTTG1	JAM3	MTIF2
		RAB25	KANK4	MTUS1
		RASEF	KCNIP3	MUC1
		RASSF7	KCNMA1	MVP
		RBM35A	KCNMB1	MYH14
		RBM35A	KDELC1	MYO5B
		RDH13	KIAA1949	MYO5C
		RHPN2	KLHDC5	NAT1
		ROGDI	KLHL21	NCOA2
		RPL39L	KLHL29	NDUFA7
		SEMA3F	KRT14	NDUFV3
		SERTAD4	KRT16	NEU1
		SGEF	KRT5	NGEF
		SH3RF1	KRT75	NHLRC3
		SHANK2	LAG3	NIACR1
		SHB	LAMA1	NIPSNAP3A
		SHB	LAMA3	NLRX1
		SHROOM3	LAMB1	NUDT1
		SLC16A14	LAMB3	NUDT2
		SLC22A5	LAMC1	NUP210
		SLC39A4	LBH	NUP37
		SLC9A3R1	LCA5	OPLAH
		SMAD1	LCAT	ORAI1
		SMAD1	LEP	OS9
		SNRPE	LEPRE1	OSBPL10
		SORBS2	LEPREL1	P2RX4
		SPDEF	LGALS1	PACSIN3
		SPINT2	LGALS7	PAFAH1B3
		SSX2IP	LGR6	PAK1
		STC2	LHFP	PAOX
		STX6	LIFR	PARP2
		STX6	LIMA1	PCBD2
		SUV39H2	LIMS2	PDZK1IP1
		SYDE2	LMOD1	PET112L
		TACSTD1	LOC221710	PEX11G
		TATDN1	LPHN1	PEX13
		TCEA3	LRCH2	PGAP2
		THAP10	LRP1	PGAP3
		TJP3	LRP4	PGD
		TK1	LRRC8C	PI4K2B
		TK1	LRRN1	PIGO
		TLR4	LTBP4	PKN1
		TM4SF1	LUZP1	PLEKHG3
		TM4SF18	MALT1	PNPO
		TMEM106C	MAMDC2	PODXL
		TMEM16B	MAOB	POLB
		TMEM30B	MATN2	POMT1
		TMPRSS3	MBNL1	PPA2
		TMPRSS3	MCAM	PPAP2C
		TMSL8	MEF2C	PPAPDC2
		TNRC9	MEG3	PPFIBP2
		TNRC9	MEST	PPL
		TNRC9	MFNG	PPM1H
		TOM1L1	MIA	PPP1R1B
		TOP2A	MICAL2	PRAGMIN
		TPD52	MME	PRKCZ
		TRAPPC6A	MMP2	PRLR
		TRPS1	MPDZ	PRR13
		TRPS1	MRGPRF	PSMB8
		TSPAN12	MRVI1	PSMD10
		TSPAN15	MSRB3	PSME1
		TSPAN2	MSX1	PTPN6
		TSPYL5	MTSS1	PTPRF
		ULK2	MXRA7	PVRL4
		USP43	MYC	PXMP2
		VASH2	MYH11	PYROXD2
		VAV3	MYL9	QARS
		VEPH1	MYLK	RAB11FIP1
		WDR34	MYOCD	RAB11FIP4
		WDR40A	NBL1	RAB25
		WWC1	NDN	RAB3IP
		WWP1	NETO2	RAB5B
		ZNF750	NGF	RAD51L3
		ZNF77	NGFR	RALGPS1
		ZNF85	NLGN2	RASSF7
		ZNF93	NNAT	RBM47
			NNMT	REEP6
			NPTX2	RER1
			NRCAM	RFX1
			NRG1	RHBDD2
			NRP1	RHOV
			NRP2	RHPN2
			NT5E	RNASEH2A
			NTF3	RNASEH2B
			NTRK2	RNF130
			NUDT10	RNF135
			NUDT11	ROD1
			NXN	RORC
			ODZ3	RPL22
			OSBPL6	RREB1
			OSR1	RRM2B
			OXTR	RWDD3
			PAMR1	SCYL3
			PARD6G	SDCBP2
			PCBP4	SDSL
			PCDH18	SEPSECS
			PCDH19	SERINC3
			PCDH7	SFXN1
			PCDHGC3	SGSM3
			PCOLCE	SH3BP2
			PDGFA	SHMT1
			PDLIM4	SIDT1
			PDLIM7	SIGIRR
			PDPN	SIL1
			PEG3	SIRT5
			PELO	SLC10A7
			PGF	SLC16A5
			PHLDA3	SLC22A18
			PHLDB1	SLC25A35
			PKD1	SLC28A3
			PKD2	SLC35A1
			PKNOX2	SLC35A3
			PKP1	SLC35D2
			PLA2G7	SLC37A1
			PLCH2	SLC39A11
			PLEKHA4	SLC39A9
			PLS3	SLC44A4
			PLXNA2	SLC46A3
			PODN	SLC5A1
			POPDC2	SLC5A6
			POSTN	SLC9A3R1
			POU3F1	SNAP29
			PPAP2A	SNRNP35
			PPAP2B	SNX10
			PPP1R14A	SNX14
			PPP1R16B	SNX15
			PPP1R3C	SNX8
			PPP2R2B	SORBS2
			PRDM1	SORL1
			PRICKLE1	SPATA13
			PRICKLE2	SPDEF
			PRNP	SPINT1
			PROS1	SQRDL
			PRRX1	SSH3
			PRX	ST14
			PSD2	STAP2
			PTGS2	STARD10
			PTPLA	STAT5A
			PTPRE	STAT6
			PTPRT	STRBP
			PVRL3	STX8
			PXN	STXBP2
			QKI	SULF2
			QRICH2	SULT2B1
			RAB34	SUSD4
			RAPGEF1	SYNGR1
			RARB	SYTL4
			RARRES2	TAF10
			RASIP1	TBC1D8
			RASL12	TCIRG1
			RBPMS	TDRKH
			RCN3	TFAP2A
			RCSD1	TFCP2L1
			RECK	TGM2
			RELN	THNSL2
			RFX2	THUMPD3
			RGNEF	TIA1
			RHOJ	TIRAP
			RND3	TJP3
			RNF165	TK2
			RUSC2	TLR3
			SCARF2	TLR5
			SCHIP1	TM7SF2
			SCML2	TMC4
			SCN4B	TMED3
			SDK2	TMEM125
			SDPR	TMEM128
			SEC24D	TMEM135
			SEMA3C	TMEM139
			SEMA5A	TMEM158
			SERPINF1	TMEM181
			SERPING1	TMEM41A
			SERPINH1	TMEM54
			SGCB	TMEM56
			SGIP1	TMEM62
			SH2D5	TMEM9B
			SH3TC1	TMPRSS13
			SHE	TMPRSS2
			SIAH2	TNF
			SKI	TNFAIP2
			SLC12A4	TOM1
			SLC1A3	TOM1L1
			SLC1A5	TPCN1
			SLC25A4	TPD52
			SLC27A3	TRAM1
			SLC27A6	TRAPPC6A
			SLC2A3	TRIM68
			SLC38A5	TSG101
			SLC4A3	TSPAN17
			SLC6A8	TSPAN33
			SLCO3A1	TST
			SLIT2	TUFT1
			SLIT3	UNC93B1
			SMTN	UROS
			SNAI2	VILL
			SNCA	VIPR1
			SNTB2	VRK3
			SOBP	VTCN1
			SORBS1	WDR31
			SORCS1	WFDC2
			SOX11	WNK4
			SPARC	WRB
			SPHK1	ZDHHC12
			SPRED1	ZDHHC24
			SRGN	ZFAND2B
			SRPX	ZFP3
			SSBP2	ZNF334
			SSH1	ZNF524
			STAC	ZNF750
			STAC2	ZSCAN20
			STARD8	ZSWIM4
			STXBP4
			SULF1
			SVEP1
			SYDE1
			SYNM
			TACC1
			TAGLN
			TBX2
			TCF3
			TCF4
			TCOF1
			TES
			TGFB1I1
			TGFBR3
			THBS1
			THSD1
			THY1
			TIE1
			TIMP3
			TINAGL1
			TM7SF3
			TMEM121
			TMEM178
			TMEM201
			TMEM204
			TMEM47
			TMEM64
			TNS1
			TNS4
			TOX
			TP63
			TPM2
			TPST1
			TRIM29
			TRIM9
			TRO
			TRPC1
			TSHZ2
			TSHZ3
			TSKU
			TSPYL2
			TSPYL3
			TTL
			TTYH2
			TUBB6
			TWIST2
			UCN2
			UNC45A
			UPP1
			VCAN
			VGLL3
			VIM
			VIT
			VSNL1
			WIF1
			WIPF1
			WTIP
			YAF2
			ZC3H12B
			ZNF219
			ZNF423

## Sheet: CSC-signaling
KEGG_NOTCH_SIGNALING_PATHWAY	KEGG_WNT_SIGNALING_PATHWAY	KEGG_HEDGEHOG_SIGNALING_PATHWAY	KEGG_MEDICUS_REFERENCE_TGF_BETA_SIGNALING_PATHWAY	KEGG_JAK_STAT_SIGNALING_PATHWAY	KEGG_MEDICUS_REFERENCE_TNF_NFKB_SIGNALING_PATHWAY
ADAM17	ACTB	BMP2	SMAD2	AKT1	CHUK
APH1A	APC	BMP4	SMAD3	AKT2	IKBKB
CIR1	AXIN1	BMP5	SMAD4	AKT3	IKBKG
CREBBP	B2M	BMP6	TGFB1	BCL2L1	MAP3K7
CTBP1	BCL9	BMP7	TGFB2	CBL	NFKB1
CTBP2	BTRC	BMP8A	TGFB3	CBLB	NFKBIA
DLL1	CCN4	BMP8B	TGFBR1	CBLC	RELA
DLL3	CCND1	BTRC	TGFBR2	CCND1	RIPK1
DLL4	CCND2	CSNK1A1		CCND2	TAB1
DTX1	CCND3	CSNK1A1L		CCND3	TAB2
DTX2	CSNK1A1	CSNK1D		CISH	TAB3
DTX3	CSNK1D	CSNK1E		CLCF1	TNF
DTX3L	CSNK1G1	CSNK1G1		CNTF	TNFRSF1A
DTX4	CSNK2A1	CSNK1G2		CNTFR	TRADD
DVL1	CTBP1	CSNK1G3		CREBBP	TRAF2
DVL2	CTBP2	DHH		CRLF2	TRAF5
DVL3	CTNNB1	FBXW11		CSF2
EP300	CTNNBIP1	GAS1		CSF2RA
HDAC1	CXXC4	GLI1		CSF2RB
HDAC2	DAAM1	GLI2		CSF3
HES1	DIXDC1	GLI3		CSF3R
HES5	DKK1	GSK3B		CSH1
JAG1	DVL1	HHIP		CTF1
JAG2	DVL2	IHH		EP300
KAT2A	EP300	LRP2		EPO
KAT2B	FBXW11	PRKACA		EPOR
LFNG	FBXW2	PRKACB		GH1
MAML1	FBXW4	PRKACG		GH2
MAML2	FGF4	PRKX		GHR
MAML3	FOSL1	PTCH1		GRB2
MFNG	FOXN1	PTCH2		IFNA1
NCOR2	FRAT1	RAB23		IFNA10
NCSTN	FRZB	SHH		IFNA13
NOTCH1	FSHB	SMO		IFNA14
NOTCH2	FZD1	STK36		IFNA16
NOTCH3	FZD2	SUFU		IFNA17
NOTCH4	FZD3	WNT1		IFNA2
NUMB	FZD4	WNT10A		IFNA21
NUMBL	FZD5	WNT10B		IFNA4
PSEN1	FZD6	WNT11		IFNA5
PSEN2	FZD7	WNT16		IFNA6
PSENEN	FZD8	WNT2		IFNA7
PTCRA	GAPDH	WNT2B		IFNA8
RBPJ	GSK3A	WNT3		IFNAR1
RBPJL	GSK3B	WNT3A		IFNAR2
RFNG	HPRT1	WNT4		IFNB1
SNW1	JUN	WNT5A		IFNE
	KREMEN1	WNT5B		IFNG
	LEF1	WNT6		IFNGR1
	LRP5	WNT7A		IFNGR2
	LRP6	WNT7B		IFNK
	MYC	WNT8A		IFNL1
	NHERF1	WNT8B		IFNL2
	NKD1	WNT9A		IFNL3
	NLK	WNT9B		IFNLR1
	PITX2	ZIC2		IFNW1
	PORCN			IL10
	PPP2CA			IL10RA
	PPP2R1A			IL10RB
	PYGO1			IL11
	RHOU			IL11RA
	RPL13A			IL12A
	SENP2			IL12B
	SFRP1			IL12RB1
	SFRP4			IL12RB2
	SOX17			IL13
	TBXT			IL13RA1
	TCF7			IL13RA2
	TCF7L1			IL15
	TLE1			IL15RA
	TLE2			IL19
	TLE5			IL2
	WIF1			IL20
	WNT1			IL20RA
	WNT10A			IL20RB
	WNT11			IL21
	WNT16			IL21R
	WNT2			IL22
	WNT2B			IL22RA1
	WNT3			IL22RA2
	WNT3A			IL23A
	WNT4			IL23R
	WNT5A			IL24
	WNT5B			IL26
	WNT6			IL2RA
	WNT7A			IL2RB
	WNT7B			IL2RG
	WNT8A			IL3
	WNT9A			IL3RA
				IL4
				IL4R
				IL5
				IL5RA
				IL6
				IL6R
				IL6ST
				IL7
				IL7R
				IL9
				IL9R
				IRF9
				JAK1
				JAK2
				JAK3
				LEP
				LEPR
				LIF
				LIFR
				MPL
				MYC
				OSM
				OSMR
				PIAS1
				PIAS2
				PIAS3
				PIAS4
				PIK3CA
				PIK3CB
				PIK3CD
				PIK3CG
				PIK3R1
				PIK3R2
				PIK3R3
				PIK3R5
				PIM1
				PRL
				PRLR
				PTPN11
				PTPN6
				SOCS1
				SOCS2
				SOCS3
				SOCS4
				SOCS5
				SOCS7
				SOS1
				SOS2
				SPRED1
				SPRED2
				SPRY1
				SPRY2
				SPRY3
				SPRY4
				STAM
				STAM2
				STAT1
				STAT2
				STAT3
				STAT4
				STAT5A
				STAT5B
				STAT6
				TPO
				TSLP
				TYK2
